# Supplementary material for: N′-(4-Hydroxy­benzyl­idene)-4-meth­oxybenzohydrazide
Source: Acta Crystallogr Sect E Struct Rep Online. 2008 Aug 6;64(Pt 9):o1682. doi: 10.1107/S160053680802360X (PMC2960532; doi:10.1107/S160053680802360X)
Supplement: Supplementary file 2 [file e-64-o1682-Isup2.hkl]

# 
# h,k,l, Fc-squared, Fo-squared, sigma(Fo-squared) and status flag 
# 
data_I
_shelx_title '  CI2639   Pbca' 
_shelx_refln_list_code          4 
_shelx_F_calc_maximum      202.05 
_exptl_crystal_F_000      1136.00 
_reflns_d_resolution_high  0.8497 
 
loop_ 
 _symmetry_equiv_pos_as_xyz 
 'x, y, z' 
 '-x+1/2, -y, z+1/2' 
 'x+1/2, -y+1/2, -z' 
 '-x, y+1/2, -z+1/2' 
 '-x, -y, -z' 
 'x-1/2, y, -z-1/2' 
 '-x-1/2, y-1/2, z' 
 'x, -y-1/2, z-1/2' 
 
_cell_length_a    12.3420 
_cell_length_b     7.8540 
_cell_length_c    27.8890 
_cell_angle_alpha  90.000 
_cell_angle_beta   90.000 
_cell_angle_gamma  90.000 
 
_shelx_F_squared_multiplier     1.000 
 
loop_ 
 _refln_index_h 
 _refln_index_k 
 _refln_index_l 
 _refln_F_squared_calc 
 _refln_F_squared_meas 
 _refln_F_squared_sigma 
 _refln_observed_status 
   2   0   0     3143.07     2392.19     37.72 o 
   4   0   0      130.98      114.36      3.22 o 
   6   0   0     1318.56     1228.58     16.53 o 
   8   0   0      391.00      342.39     13.95 o 
  10   0   0      350.28      375.46     21.69 o 
  12   0   0        0.70       13.25      9.04 o 
  14   0   0       33.95       17.81      9.68 o 
   2   1   0     2460.56     2501.37     38.90 o 
   4   1   0       84.82       69.97      4.34 o 
   6   1   0        9.22       20.68      3.35 o 
   8   1   0        2.47        0.53      2.27 o 
  10   1   0      106.33      132.18     11.09 o 
  12   1   0        0.03        4.09      6.90 o 
  14   1   0        0.12        4.40      5.87 o 
   0   2   0      728.78      683.27     18.05 o 
   2   2   0      214.89      165.40      4.02 o 
   4   2   0     6442.40     6509.53     69.61 o 
   6   2   0     1412.27     1410.10     20.96 o 
   8   2   0        4.38        5.89      2.74 o 
  10   2   0     1929.93     1803.18     24.78 o 
  12   2   0      132.88      154.93     20.92 o 
  14   2   0        3.47        1.41      7.32 o 
   2   3   0     1410.13     1413.74     18.40 o 
   4   3   0       13.81       13.03      1.80 o 
   6   3   0      146.08      159.06      7.25 o 
   8   3   0        2.54        2.92      2.99 o 
  10   3   0        0.71       11.92      4.00 o 
  12   3   0        4.16       -1.51      8.51 o 
   0   4   0     7382.77     7061.92    116.24 o 
   2   4   0      103.30      103.84      5.31 o 
   4   4   0      906.31      871.40     22.56 o 
   6   4   0       85.41       89.24      6.58 o 
   8   4   0      206.28      217.12      9.88 o 
  10   4   0        0.38        5.55      3.79 o 
  12   4   0        4.99       -1.41      3.57 o 
   2   5   0     1589.21     1658.49     30.51 o 
   4   5   0      199.63      179.19     10.03 o 
   6   5   0       41.40       49.00      6.86 o 
   8   5   0      140.28      108.82      6.56 o 
  10   5   0      171.11      210.93      9.66 o 
  12   5   0        8.26        1.63      4.18 o 
   0   6   0      198.11      214.05     16.74 o 
   2   6   0       14.16       13.08      3.65 o 
   4   6   0        5.58        1.42      3.50 o 
   6   6   0       29.63       27.68      6.07 o 
   8   6   0        0.02        2.89      3.37 o 
  10   6   0        2.16        3.70      4.55 o 
   2   7   0        9.70        9.13      4.85 o 
   4   7   0        0.20        1.31      4.67 o 
   6   7   0        0.75        0.21      3.47 o 
   8   7   0       26.45       20.70      5.83 o 
   0   8   0        1.29        0.67      3.20 o 
   2   8   0       14.26       15.47      5.32 o 
   4   8   0        5.00        4.25      4.76 o 
   6   8   0        1.27        4.40      6.07 o 
   2   9   0        1.83       -4.33      5.27 o 
   1   1   1       77.46       61.62      2.53 o 
   2   1   1     2485.17     2280.45     20.82 o 
   3   1   1        0.37        2.83      1.10 o 
   4   1   1      224.36      242.13      3.20 o 
   5   1   1     1291.69     1339.48      9.57 o 
   6   1   1     1926.86     1879.98     11.24 o 
   7   1   1       20.62       14.12      1.23 o 
   8   1   1      320.39      302.53      5.40 o 
   9   1   1        0.00       -1.65      1.65 o 
  10   1   1       40.19       45.08      3.68 o 
  11   1   1      185.19      222.93      9.24 o 
  12   1   1        1.23       -0.49      3.65 o 
  13   1   1        3.57        9.60      4.37 o 
  14   1   1       10.82        9.96      4.72 o 
   0   2   1    40180.11    38825.75    640.33 o 
   1   2   1      783.34      703.21      7.28 o 
   2   2   1       40.46       44.16      1.95 o 
   3   2   1       40.87       50.51      2.09 o 
   4   2   1      146.45      142.67      4.22 o 
   5   2   1      932.78      871.74     10.50 o 
   6   2   1       41.11       40.85      2.74 o 
   7   2   1       69.54       68.54      3.51 o 
   8   2   1      247.65      227.01      5.80 o 
   9   2   1        6.98       17.03      2.36 o 
  10   2   1       71.66       89.05      5.18 o 
  11   2   1       32.96        6.46      2.78 o 
  12   2   1       11.32       16.10      5.83 o 
  13   2   1        5.88        5.49      4.29 o 
  14   2   1        1.94        9.73      4.52 o 
   1   3   1      349.90      418.71      6.47 o 
   2   3   1      138.10      161.67      5.23 o 
   3   3   1       42.12       46.72      2.49 o 
   4   3   1      163.85      151.61      3.00 o 
   5   3   1      235.38      218.87      4.09 o 
   6   3   1      159.48      160.60      5.06 o 
   7   3   1      257.37      226.41      5.43 o 
   8   3   1      618.60      589.70      9.80 o 
   9   3   1      134.31       95.09      4.93 o 
  10   3   1      523.47      529.00      9.40 o 
  11   3   1        4.74        3.91      2.36 o 
  12   3   1       54.06       45.46      4.83 o 
  13   3   1        5.78        8.35      4.46 o 
   0   4   1      669.91      665.14     43.77 o 
   1   4   1      786.28      791.06     11.19 o 
   2   4   1        0.01        0.91      1.41 o 
   3   4   1      577.38      537.96      7.98 o 
   4   4   1      219.49      231.85      4.96 o 
   5   4   1        2.63        1.87      1.79 o 
   6   4   1      111.87      113.51      5.51 o 
   7   4   1       66.30       46.34      3.41 o 
   8   4   1       14.43       23.50      3.09 o 
   9   4   1        0.20        8.56      2.90 o 
  10   4   1      305.78      287.94      7.41 o 
  11   4   1       38.78       38.12      3.85 o 
  12   4   1       26.34       27.83      4.11 o 
  13   4   1        5.23        9.63      3.94 o 
   1   5   1       39.62       47.43      3.33 o 
   2   5   1      502.32      529.03      9.01 o 
   3   5   1      127.60      126.01      5.71 o 
   4   5   1        0.92        0.19      2.14 o 
   5   5   1        0.84        4.28      2.45 o 
   6   5   1       64.29       68.75      5.63 o 
   7   5   1       84.61       75.69      4.97 o 
   8   5   1        0.07       -2.37      2.37 o 
   9   5   1        0.07        2.04      2.19 o 
  10   5   1        7.82        8.95      2.84 o 
  11   5   1       12.84        9.08      2.95 o 
  12   5   1        0.04       -2.49      2.49 o 
   0   6   1      645.69      645.92     30.24 o 
   1   6   1      174.18      199.43      6.23 o 
   2   6   1       18.22       19.05      2.84 o 
   3   6   1        2.20        0.35      2.58 o 
   4   6   1        8.71        7.26      2.87 o 
   5   6   1        0.09       -2.31      2.31 o 
   6   6   1       24.54       19.56      3.56 o 
   7   6   1       48.89       42.59      7.68 o 
   8   6   1        6.33        2.47      3.80 o 
   9   6   1        0.05       -0.09      2.45 o 
  10   6   1        0.12       -3.12      3.12 o 
  11   6   1        0.10       -6.46      6.46 o 
   1   7   1       15.80       10.15      2.51 o 
   2   7   1       20.45       12.91      3.66 o 
   3   7   1        3.08       -2.02      3.04 o 
   4   7   1        0.00       -1.40      2.37 o 
   5   7   1       41.56       38.89      4.31 o 
   6   7   1        0.41       -1.20      2.98 o 
   7   7   1       10.93        8.17      4.30 o 
   8   7   1        0.36        2.13      2.95 o 
   9   7   1       17.97        6.68      3.64 o 
   0   8   1       90.07      101.13      7.59 o 
   1   8   1       23.29       18.47      4.01 o 
   2   8   1        0.99       -1.48      3.26 o 
   3   8   1        7.86        7.05      3.96 o 
   4   8   1        0.56       -3.15      3.30 o 
   5   8   1       48.13       42.79      6.37 o 
   6   8   1        0.03        3.30      4.46 o 
   7   8   1        0.12       -2.52      4.17 o 
   1   9   1       16.52       12.65      5.75 o 
   2   9   1        1.48        2.68      3.98 o 
   3   9   1       40.16       52.26      8.21 o 
   0   0   2      886.42      833.30     14.28 o 
   1   0   2     4643.06     4850.10     89.79 o 
   2   0   2       78.84       25.73      1.75 o 
   3   0   2    30918.23    29211.12    244.12 o 
   4   0   2      143.78      135.41      3.26 o 
   5   0   2     1679.14     1726.77     15.47 o 
   6   0   2      360.04      335.91      6.04 o 
   7   0   2      707.32      709.15      9.64 o 
   8   0   2       73.77       78.30      3.34 o 
   9   0   2      834.62      810.06     25.04 o 
  10   0   2       58.80       89.17      9.19 o 
  11   0   2      236.27      217.15     13.08 o 
  12   0   2       13.18       35.78      7.81 o 
  13   0   2       13.07       27.66      7.52 o 
  14   0   2        1.02        2.90      6.06 o 
   1   1   2        0.11       -4.16      4.16 o 
   2   1   2    40824.17    38423.34    346.77 o 
   3   1   2        3.89        2.18      0.78 o 
   4   1   2       60.21       62.37      1.65 o 
   5   1   2        9.66        7.40      1.31 o 
   6   1   2      980.72      995.26      7.34 o 
   7   1   2       89.16       88.64      2.36 o 
   8   1   2      707.45      758.60     15.34 o 
   9   1   2        3.54        1.38      1.58 o 
  10   1   2       70.85       50.37      3.77 o 
  11   1   2       21.23       42.02      5.60 o 
  12   1   2       58.54       74.27      7.02 o 
  13   1   2        5.60       17.95      5.25 o 
  14   1   2        6.61        5.16      4.43 o 
   0   2   2     2302.58     2601.16     31.21 o 
   1   2   2    36649.37    34240.06    360.62 o 
   2   2   2      395.54      388.70      4.67 o 
   3   2   2      163.46      167.83      3.29 o 
   4   2   2      264.84      286.64      4.93 o 
   5   2   2      707.37      668.83     10.63 o 
   6   2   2        0.03       -0.64      0.97 o 
   7   2   2       16.08       17.42      2.25 o 
   8   2   2      393.60      414.52      7.74 o 
   9   2   2        3.16        2.87      2.13 o 
  10   2   2       47.85       64.93      4.06 o 
  11   2   2      209.26      200.71      7.65 o 
  12   2   2       10.59       18.06      4.96 o 
  13   2   2       50.50       62.31      7.03 o 
  14   2   2        1.35        9.96      4.73 o 
   1   3   2       44.43       45.36      2.40 o 
   2   3   2        2.24        4.46      1.09 o 
   3   3   2       35.49       27.54      1.78 o 
   4   3   2      261.59      245.91      3.86 o 
   5   3   2      310.87      297.02      6.76 o 
   6   3   2       33.20       32.54      2.74 o 
   7   3   2       81.35       68.04      3.84 o 
   8   3   2      772.46      714.91     10.89 o 
   9   3   2       90.06       97.04      5.02 o 
  10   3   2      206.36      237.08      6.18 o 
  11   3   2       20.34       27.90      3.50 o 
  12   3   2       19.19       11.16      3.14 o 
  13   3   2        8.80        3.29      4.18 o 
   0   4   2        0.43       -1.84      4.94 o 
   1   4   2       63.69       59.76      3.68 o 
   2   4   2     1099.14     1114.02     11.13 o 
   3   4   2      579.21      554.20      9.49 o 
   4   4   2       59.42       65.92      3.03 o 
   5   4   2       13.64       22.29      2.94 o 
   6   4   2       50.31       56.05      4.15 o 
   7   4   2       15.13       15.40      2.65 o 
   8   4   2      183.03      171.30      5.93 o 
   9   4   2      168.66      175.38      6.27 o 
  10   4   2      106.88       68.50      4.96 o 
  11   4   2        5.58        5.03      3.93 o 
  12   4   2        0.90       -1.60      2.49 o 
  13   4   2        1.99        0.59      3.19 o 
   1   5   2       13.94       12.82      2.05 o 
   2   5   2      361.67      351.50      6.53 o 
   3   5   2      211.60      219.84      5.02 o 
   4   5   2        0.00       -1.01      2.07 o 
   5   5   2      383.52      348.95      8.52 o 
   6   5   2        1.00       -2.04      2.04 o 
   7   5   2        3.16        6.53      2.64 o 
   8   5   2       60.89       80.82      5.35 o 
   9   5   2      222.15      199.38      6.97 o 
  10   5   2       20.79        7.26      2.61 o 
  11   5   2       16.16       10.22      2.92 o 
  12   5   2        0.36        0.46      2.79 o 
   0   6   2     1014.56     1036.22     17.22 o 
   1   6   2       17.24       21.55      2.27 o 
   2   6   2        0.44        0.12      1.48 o 
   3   6   2      140.44      146.75      5.74 o 
   4   6   2       33.67       29.80      3.51 o 
   5   6   2        8.39        9.30      2.98 o 
   6   6   2        7.66        5.01      2.88 o 
   7   6   2        6.94        4.02      3.12 o 
   8   6   2       14.50       30.57      4.52 o 
   9   6   2        0.00       -2.66      2.97 o 
  10   6   2        7.78        9.25      3.50 o 
   1   7   2        4.78        2.21      1.97 o 
   2   7   2       11.19        4.30      3.44 o 
   3   7   2       64.52       77.74      5.88 o 
   4   7   2        0.11       -2.57      2.57 o 
   5   7   2       32.09       38.79      5.60 o 
   6   7   2        6.81        6.79      3.77 o 
   7   7   2       11.02       12.62      4.63 o 
   8   7   2        3.63        5.43      3.93 o 
   9   7   2        0.67       -2.33      2.97 o 
   0   8   2       10.11        7.95      4.49 o 
   1   8   2        0.80        0.60      3.30 o 
   2   8   2        1.04       -0.96      3.43 o 
   3   8   2       30.09       33.79      5.42 o 
   4   8   2        0.40        0.53      3.75 o 
   5   8   2       38.39       44.29      6.18 o 
   6   8   2       17.10       24.57      5.48 o 
   7   8   2        0.32       -3.15      3.15 o 
   1   9   2        7.74        7.65      4.66 o 
   2   9   2        7.89        5.24      4.36 o 
   3   9   2        0.04        3.46      6.17 o 
   1   1   3     9341.34     9144.03     70.47 o 
   2   1   3    35838.27    34505.54    267.18 o 
   3   1   3      804.66      848.42      6.41 o 
   4   1   3      994.39      925.51      6.93 o 
   5   1   3      128.64      110.04      2.27 o 
   6   1   3       74.09       81.57      2.24 o 
   7   1   3      934.89      967.50     10.25 o 
   8   1   3       60.65       65.84      3.08 o 
   9   1   3       72.69       70.17      4.18 o 
  10   1   3      365.45      385.36      7.83 o 
  11   1   3      124.65      109.02      7.54 o 
  12   1   3       36.12       15.55      4.77 o 
  13   1   3        2.09        6.22      4.33 o 
  14   1   3       20.80       19.33      5.12 o 
   0   2   3      930.56      837.04     15.93 o 
   1   2   3    14540.98    14383.34    123.83 o 
   2   2   3       18.11       20.22      1.45 o 
   3   2   3     3431.61     3395.66     19.47 o 
   4   2   3      466.06      473.43      6.01 o 
   5   2   3      171.64      153.22      3.64 o 
   6   2   3        4.43        6.49      1.32 o 
   7   2   3      494.04      487.92      7.92 o 
   8   2   3        3.17        3.43      2.01 o 
   9   2   3       52.01       58.68      4.91 o 
  10   2   3        2.40       -2.96      3.02 o 
  11   2   3       73.48      112.93      5.47 o 
  12   2   3       19.70       21.06      4.86 o 
  13   2   3        1.45        5.29      4.23 o 
  14   2   3       24.87       16.94      5.30 o 
   1   3   3       55.12       56.17      2.17 o 
   2   3   3       60.49       52.88      2.06 o 
   3   3   3     2338.72     2461.46     20.85 o 
   4   3   3      432.83      439.81      8.10 o 
   5   3   3      305.60      313.15      5.25 o 
   6   3   3      182.55      177.74      4.98 o 
   7   3   3      270.17      242.37      6.07 o 
   8   3   3      528.68      559.01     13.00 o 
   9   3   3        5.76        7.45      2.61 o 
  10   3   3       78.07      101.36      5.38 o 
  11   3   3       36.52       28.93      3.17 o 
  12   3   3        9.66        6.06      2.86 o 
  13   3   3        9.52        6.47      4.01 o 
   0   4   3     1552.04     1557.91     21.45 o 
   1   4   3      324.58      395.97     17.68 o 
   2   4   3      606.49      660.36      7.35 o 
   3   4   3      129.95      143.39      3.49 o 
   4   4   3      666.23      739.51      9.74 o 
   5   4   3       25.36       23.94      3.52 o 
   6   4   3       17.00       23.70      2.92 o 
   7   4   3       19.46       20.62      2.81 o 
   8   4   3      184.79      220.07      6.61 o 
   9   4   3       78.40       48.28      4.15 o 
  10   4   3       26.84       38.14      4.08 o 
  11   4   3       25.02       25.18      3.22 o 
  12   4   3       59.37       58.88      4.75 o 
  13   4   3        5.48       11.94      4.90 o 
   1   5   3       25.46       21.35      2.11 o 
   2   5   3      233.83      241.08      5.07 o 
   3   5   3       66.66       80.17      3.70 o 
   4   5   3       16.61       25.42      3.21 o 
   5   5   3        6.35       11.92      2.72 o 
   6   5   3       61.67       70.52      4.95 o 
   7   5   3       17.49       19.62      3.25 o 
   8   5   3      107.52       86.38      5.56 o 
   9   5   3        3.93        3.32      2.90 o 
  10   5   3        2.38       -0.07      2.83 o 
  11   5   3       16.49       16.13      3.04 o 
  12   5   3        1.16        1.87      2.84 o 
   0   6   3      187.57      181.55      8.42 o 
   1   6   3        2.39        3.00      1.69 o 
   2   6   3        0.55        0.91      1.47 o 
   3   6   3        0.26       -0.13      2.13 o 
   4   6   3        6.02        3.21      2.48 o 
   5   6   3       61.63       61.91      5.05 o 
   6   6   3       19.39       24.16      3.80 o 
   7   6   3       96.56       80.00      6.04 o 
   8   6   3       89.60      123.08      8.40 o 
   9   6   3        8.70        1.15      3.61 o 
  10   6   3        0.43        1.35      3.99 o 
   1   7   3       10.63       13.26      2.69 o 
   2   7   3       11.53        9.82      4.06 o 
   3   7   3       16.12       14.90      4.22 o 
   4   7   3       33.89       33.95      5.06 o 
   5   7   3       17.86       14.53      4.29 o 
   6   7   3       39.85       47.13      6.15 o 
   7   7   3        1.04        1.30      3.91 o 
   8   7   3       23.32       15.13      4.60 o 
   9   7   3        5.90        2.30      4.32 o 
   0   8   3       11.65        7.08      4.60 o 
   1   8   3        0.21        2.48      3.40 o 
   2   8   3        1.77        0.56      3.63 o 
   3   8   3       39.57       36.90      5.69 o 
   4   8   3        6.48        6.27      4.17 o 
   5   8   3       30.51       27.68      5.46 o 
   6   8   3       11.92        5.59      4.43 o 
   7   8   3        9.07       15.12      5.10 o 
   1   9   3        2.56        2.11      4.36 o 
   2   9   3       40.73       37.87      6.54 o 
   3   9   3        1.02       11.50      8.88 o 
   0   0   4      144.80      145.00      5.43 o 
   1   0   4      702.04      761.22     10.79 o 
   2   0   4       57.80       30.85      1.78 o 
   3   0   4      722.23      757.65      7.92 o 
   4   0   4     3923.57     4035.48     35.75 o 
   5   0   4        0.08        0.21      1.19 o 
   6   0   4     3209.89     3352.45     27.01 o 
   7   0   4      168.52      192.56      5.49 o 
   8   0   4      941.18      984.24     22.26 o 
   9   0   4      203.03      228.44      7.12 o 
  10   0   4        7.83        8.45      5.31 o 
  11   0   4       57.13       96.99     10.21 o 
  12   0   4      177.21      135.36     15.80 o 
  13   0   4       55.29       82.19     10.87 o 
  14   0   4       54.87       56.30      9.80 o 
   1   1   4        0.00        4.38      0.78 o 
   2   1   4      115.18      114.93      3.50 o 
   3   1   4    13962.61    13751.17     66.02 o 
   4   1   4       62.53       65.85      2.04 o 
   5   1   4       67.44       68.10      1.94 o 
   6   1   4      137.96      158.16      2.97 o 
   7   1   4      390.22      409.21      5.02 o 
   8   1   4      126.20      147.73      4.07 o 
   9   1   4      125.18      112.40      4.48 o 
  10   1   4        2.81       11.81      2.94 o 
  11   1   4        1.26        1.66      3.62 o 
  12   1   4        9.50       17.94      4.79 o 
  13   1   4       41.76       30.59      7.14 o 
  14   1   4        5.20        7.24      4.56 o 
   0   2   4    17647.43    18226.72    231.06 o 
   1   2   4      375.35      379.70      4.68 o 
   2   2   4    36782.89    35505.86    178.08 o 
   3   2   4      481.52      495.77      5.45 o 
   4   2   4     6701.08     6478.71     40.37 o 
   5   2   4       33.27       24.44      1.79 o 
   6   2   4       13.51       15.46      1.63 o 
   7   2   4       98.82       89.57      3.95 o 
   8   2   4       30.50       40.98      3.24 o 
   9   2   4      186.28      201.93      5.89 o 
  10   2   4       26.39       18.32      3.12 o 
  11   2   4       24.27       12.79      2.98 o 
  12   2   4       34.69       32.46      4.61 o 
  13   2   4        4.77        7.98      4.58 o 
  14   2   4        1.92        9.75      4.75 o 
   1   3   4     1968.88     1960.73     14.07 o 
   2   3   4     2232.99     2204.12     20.82 o 
   3   3   4     1028.20     1064.80      8.58 o 
   4   3   4      374.46      442.94      5.55 o 
   5   3   4      137.72      138.24      3.69 o 
   6   3   4       32.30       35.52      2.91 o 
   7   3   4       47.46       47.08      3.53 o 
   8   3   4       45.43       36.72      3.79 o 
   9   3   4       55.70       58.71      4.21 o 
  10   3   4        5.49       -2.32      2.32 o 
  11   3   4        2.21       -0.03      2.67 o 
  12   3   4        0.02       -1.35      2.55 o 
  13   3   4       14.20       30.24      5.20 o 
   0   4   4     2231.49     2233.57     35.41 o 
   1   4   4      967.22     1098.33     10.53 o 
   2   4   4       49.62       40.64      2.33 o 
   3   4   4       50.14       64.90      3.05 o 
   4   4   4       55.45       38.56      2.26 o 
   5   4   4        7.26       10.33      2.21 o 
   6   4   4      378.18      380.07     12.23 o 
   7   4   4      163.24      158.39      5.54 o 
   8   4   4      448.13      436.86     10.81 o 
   9   4   4        8.62        9.06      2.73 o 
  10   4   4        0.00        0.95      2.55 o 
  11   4   4        3.12        2.14      2.64 o 
  12   4   4        3.20        7.65      2.82 o 
   1   5   4      149.43      151.72      4.16 o 
   2   5   4        8.49        5.78      1.52 o 
   3   5   4       39.93       38.09      2.76 o 
   4   5   4       32.97       29.43      3.43 o 
   5   5   4        1.06       -2.38      2.38 o 
   6   5   4      106.02      103.05      5.74 o 
   7   5   4      117.11      114.16      5.74 o 
   8   5   4      329.22      281.57      8.27 o 
   9   5   4       27.50       45.85      4.71 o 
  10   5   4       51.45       51.11      5.66 o 
  11   5   4        0.23        0.62      2.95 o 
  12   5   4        1.62        2.10      3.00 o 
   0   6   4       76.99       82.58      6.61 o 
   1   6   4        2.65        1.33      1.59 o 
   2   6   4        2.29        3.04      1.86 o 
   3   6   4        0.24        0.74      2.27 o 
   4   6   4       69.72       70.09      5.08 o 
   5   6   4       40.40       37.22      4.33 o 
   6   6   4        2.21       11.02      4.06 o 
   7   6   4      160.12      153.76      9.02 o 
   8   6   4       47.62       56.02      7.82 o 
   9   6   4       55.72       38.67      8.94 o 
  10   6   4        1.13       -0.49      3.55 o 
   1   7   4        1.14       -0.83      2.20 o 
   2   7   4      355.43      348.78     11.31 o 
   3   7   4       54.13       60.58      6.86 o 
   4   7   4        0.93       -0.40      3.20 o 
   5   7   4        0.52        4.18      3.76 o 
   6   7   4        0.58       -2.09      3.64 o 
   7   7   4        6.34       11.34      4.61 o 
   8   7   4       22.49       12.52      4.57 o 
   9   7   4        0.72       -3.01      3.66 o 
   0   8   4        2.32       -0.29      4.04 o 
   1   8   4        8.52        0.94      5.19 o 
   2   8   4        2.54        1.69      3.76 o 
   3   8   4       23.28       21.66      5.05 o 
   4   8   4       42.39       36.43      6.00 o 
   5   8   4       22.06       23.04      5.47 o 
   6   8   4       11.24        6.57      4.71 o 
   7   8   4        3.84        6.39      7.97 o 
   1   9   4        1.10        3.02      4.32 o 
   2   9   4        0.79        5.51      5.11 o 
   1   1   5     1475.80     1368.01     11.64 o 
   2   1   5     3753.13     3557.98     30.27 o 
   3   1   5     1168.80     1239.47      8.15 o 
   4   1   5     1566.25     1537.59      9.92 o 
   5   1   5      654.41      681.62      6.42 o 
   6   1   5      125.95      137.35      2.89 o 
   7   1   5        0.36        0.31      1.05 o 
   8   1   5      351.36      319.83      5.20 o 
   9   1   5       30.34       27.47      2.84 o 
  10   1   5       81.66       81.79      5.66 o 
  11   1   5       10.63       10.08      4.17 o 
  12   1   5        2.92        5.08      4.02 o 
  13   1   5       13.18       23.10      5.36 o 
  14   1   5       14.89       30.35      6.03 o 
   0   2   5     5709.04     5666.89     50.70 o 
   1   2   5     2916.49     2875.97     20.43 o 
   2   2   5     1363.62     1420.44     10.31 o 
   3   2   5        9.47        7.07      1.06 o 
   4   2   5     1488.87     1335.44     13.20 o 
   5   2   5      249.10      291.61      4.11 o 
   6   2   5      227.82      238.39      4.63 o 
   7   2   5       33.09       29.08      2.74 o 
   8   2   5       89.82       90.64      4.24 o 
   9   2   5        0.55       -1.27      1.89 o 
  10   2   5        1.16       -2.46      2.46 o 
  11   2   5       45.36       26.15      3.75 o 
  12   2   5       43.33       39.00      7.87 o 
  13   2   5       36.63       47.56      6.54 o 
  14   2   5        5.79        6.50      6.42 o 
   1   3   5      322.94      341.25      4.78 o 
   2   3   5      625.31      606.31      6.50 o 
   3   3   5     4516.84     4204.76     34.75 o 
   4   3   5     1113.08     1131.09     12.87 o 
   5   3   5      433.80      395.24      6.11 o 
   6   3   5      315.76      314.14      6.50 o 
   7   3   5       12.04        9.88      2.24 o 
   8   3   5        1.08        1.12      2.09 o 
   9   3   5       39.53       47.50      3.95 o 
  10   3   5        1.60       -2.23      2.23 o 
  11   3   5        0.30        0.75      2.58 o 
  12   3   5        0.00        0.05      3.77 o 
  13   3   5        3.10        4.09      4.24 o 
   0   4   5      470.01      438.07     10.34 o 
   1   4   5      216.53      232.29      4.55 o 
   2   4   5     3131.00     3058.95     20.96 o 
   3   4   5      457.06      455.38      6.12 o 
   4   4   5      156.95      147.85      3.75 o 
   5   4   5      121.18      119.22      6.93 o 
   6   4   5      240.83      240.01      6.73 o 
   7   4   5      760.59      734.84     11.95 o 
   8   4   5       64.96       83.12      5.56 o 
   9   4   5       37.95       27.43      3.48 o 
  10   4   5       14.64        5.46      2.81 o 
  11   4   5       14.99        8.66      3.09 o 
  12   4   5        2.54       -0.24      3.34 o 
   1   5   5        0.37       -1.21      1.21 o 
   2   5   5        8.93        7.15      1.53 o 
   3   5   5        0.00        1.24      1.66 o 
   4   5   5        5.70        4.52      2.32 o 
   5   5   5       20.91       27.47      3.48 o 
   6   5   5        2.29        8.92      2.66 o 
   7   5   5       81.36       82.85      5.20 o 
   8   5   5       14.95       22.74      3.63 o 
   9   5   5       45.53       39.43      4.97 o 
  10   5   5        9.68        3.38      3.34 o 
  11   5   5        1.40       -3.14      3.19 o 
  12   5   5        0.00       -1.15      7.61 o 
   0   6   5      169.84      155.28     13.32 o 
   1   6   5       56.50       56.79      3.37 o 
   2   6   5        0.39        1.13      1.73 o 
   3   6   5      103.88      102.41      6.81 o 
   4   6   5      240.46      230.54      9.15 o 
   5   6   5       25.38       17.11      4.42 o 
   6   6   5       47.17       52.11      6.02 o 
   7   6   5      182.75      194.10      9.59 o 
   8   6   5       48.76       43.43      5.78 o 
   9   6   5        9.63        8.96      4.28 o 
  10   6   5        0.04       -0.08      3.92 o 
   1   7   5       52.20       56.09      4.56 o 
   2   7   5       15.35       11.70      4.69 o 
   3   7   5       23.38       24.30      4.83 o 
   4   7   5       17.00       19.95      4.76 o 
   5   7   5       15.96       10.68      4.22 o 
   6   7   5       27.38       20.00      4.85 o 
   7   7   5       29.96       26.59      5.48 o 
   8   7   5        1.19        6.43      4.91 o 
   9   7   5        0.61       -1.46      3.93 o 
   0   8   5        6.01       -0.06      4.19 o 
   1   8   5        8.25       11.66      4.74 o 
   2   8   5        5.31        1.54      5.24 o 
   3   8   5       45.93       46.57      6.21 o 
   4   8   5       36.45       33.68      5.85 o 
   5   8   5        0.03       -1.90      3.86 o 
   6   8   5       68.68       63.51      7.42 o 
   1   9   5        6.11       14.37      5.22 o 
   2   9   5        0.00        4.44      4.39 o 
   0   0   6      335.32      306.02      9.48 o 
   1   0   6     1911.21     1741.90     30.95 o 
   2   0   6      102.04      119.11      2.80 o 
   3   0   6     9737.77     9379.29     61.92 o 
   4   0   6     5380.76     5422.19     38.48 o 
   5   0   6     3175.28     3391.07     26.91 o 
   6   0   6     1114.99     1232.17     13.42 o 
   7   0   6      260.42      245.13      5.83 o 
   8   0   6      123.77      137.51      4.78 o 
   9   0   6        3.69        6.94      2.70 o 
  10   0   6        0.60       -4.08      4.08 o 
  11   0   6      158.09      116.96     10.97 o 
  12   0   6      174.60      220.04     15.71 o 
  13   0   6       46.45       22.10      7.47 o 
  14   0   6        0.00        6.00      9.44 o 
   1   1   6      155.13      134.19      2.52 o 
   2   1   6      118.85      108.68      2.57 o 
   3   1   6     1314.77     1237.12      8.30 o 
   4   1   6     2491.68     2418.47     16.52 o 
   5   1   6      201.52      234.23      3.75 o 
   6   1   6      910.92      991.23      8.25 o 
   7   1   6       15.03       14.79      1.81 o 
   8   1   6        0.15        0.44      1.34 o 
   9   1   6        4.95       -1.34      1.82 o 
  10   1   6       34.34       28.08      3.40 o 
  11   1   6        3.06       -0.17      2.87 o 
  12   1   6       31.35       25.79      5.18 o 
  13   1   6        2.32        2.55      4.67 o 
  14   1   6       30.93       39.42      6.31 o 
   0   2   6     3667.41     3791.16     36.23 o 
   1   2   6      904.42      936.44      8.48 o 
   2   2   6       59.99       51.18      1.85 o 
   3   2   6      293.65      256.18      3.83 o 
   4   2   6      276.73      274.80      4.02 o 
   5   2   6     4676.69     5098.46     34.30 o 
   6   2   6       20.52       20.89      1.82 o 
   7   2   6      363.99      358.17      6.87 o 
   8   2   6      192.75      176.90      6.56 o 
   9   2   6       46.08       37.24      3.36 o 
  10   2   6        0.00        1.07      2.20 o 
  11   2   6       14.40       20.06      3.58 o 
  12   2   6       52.89       54.11      5.56 o 
  13   2   6        4.56        2.59      4.17 o 
   1   3   6       16.62       22.27      1.58 o 
   2   3   6     1105.46     1072.82      8.74 o 
   3   3   6     1917.61     2003.86     13.51 o 
   4   3   6     3312.31     3265.04     22.90 o 
   5   3   6      122.66      149.02      4.22 o 
   6   3   6      137.61      170.68      5.00 o 
   7   3   6       86.62       97.92      4.41 o 
   8   3   6        9.06        9.10      2.47 o 
   9   3   6        1.05       -0.92      2.14 o 
  10   3   6       10.22       13.10      2.87 o 
  11   3   6        5.10        7.13      3.25 o 
  12   3   6        6.72        2.10      3.05 o 
  13   3   6        4.70        0.19      3.56 o 
   0   4   6      262.35      233.54      7.51 o 
   1   4   6        7.38        7.63      1.43 o 
   2   4   6      598.52      629.44      7.53 o 
   3   4   6     2420.31     2258.97     17.73 o 
   4   4   6     1195.07     1153.53     11.07 o 
   5   4   6       51.62       47.19      3.46 o 
   6   4   6      347.07      313.11      7.48 o 
   7   4   6      130.86      143.97      6.94 o 
   8   4   6      200.63      203.68      6.38 o 
   9   4   6        5.68        5.84      2.59 o 
  10   4   6        1.79        5.89      2.76 o 
  11   4   6        0.68        0.72      2.78 o 
  12   4   6       12.11       10.85      3.75 o 
   1   5   6       99.09      106.50      3.63 o 
   2   5   6      251.41      248.51      5.72 o 
   3   5   6        0.10        1.02      1.51 o 
   4   5   6       47.24       52.11      4.10 o 
   5   5   6      301.46      298.51      8.23 o 
   6   5   6      667.34      650.46     13.26 o 
   7   5   6        8.20        9.47      3.28 o 
   8   5   6        0.00       -2.46      2.46 o 
   9   5   6       80.30       92.46      6.67 o 
  10   5   6       24.99       27.74      4.61 o 
  11   5   6        1.97       -0.09      3.25 o 
   0   6   6        0.36       -2.21      2.21 o 
   1   6   6       88.98       86.54      4.24 o 
   2   6   6       55.78       59.95      5.25 o 
   3   6   6        2.44        2.31      2.77 o 
   4   6   6      317.50      317.62     14.59 o 
   5   6   6       10.03        9.16      3.80 o 
   6   6   6      286.14      278.56     12.45 o 
   7   6   6      304.44      303.76     11.36 o 
   8   6   6       71.36       78.41      7.12 o 
   9   6   6        0.84        4.35      4.46 o 
  10   6   6        2.58        1.94      3.62 o 
   1   7   6        0.49        2.64      2.60 o 
   2   7   6      100.32      107.25      7.46 o 
   3   7   6       17.62       20.15      4.72 o 
   4   7   6        3.17        4.65      3.79 o 
   5   7   6        5.40        6.27      4.07 o 
   6   7   6       25.46       26.17      5.33 o 
   7   7   6       39.97       26.04      5.48 o 
   8   7   6        3.38        3.10      4.03 o 
   9   7   6        9.70       -1.33      4.00 o 
   0   8   6       95.81       81.05      8.52 o 
   1   8   6       27.14       24.90      5.01 o 
   2   8   6        0.52       -2.05      3.48 o 
   3   8   6       27.80       21.85      5.08 o 
   4   8   6        1.40       -3.63      3.63 o 
   5   8   6       12.53       18.58      5.09 o 
   6   8   6       19.45       20.91      5.51 o 
   1   9   6       51.46       40.52     11.47 o 
   1   1   7        6.00        0.80      0.67 o 
   2   1   7     3232.05     3163.61     20.22 o 
   3   1   7      369.15      369.50      4.28 o 
   4   1   7       76.12      101.82      3.20 o 
   5   1   7     3656.33     3854.32     22.21 o 
   6   1   7     1162.96     1210.20      9.56 o 
   7   1   7        2.23       -0.72      1.02 o 
   8   1   7        3.38        2.23      1.41 o 
   9   1   7       59.73       59.79      3.70 o 
  10   1   7       42.41       43.91      3.98 o 
  11   1   7        1.44        0.18      2.99 o 
  12   1   7       49.44       80.95      7.41 o 
  13   1   7       10.83       18.20      5.00 o 
  14   1   7        1.96        5.59      4.50 o 
   0   2   7        0.01       -1.30      1.30 o 
   1   2   7      438.18      442.91      5.52 o 
   2   2   7      689.32      703.38      6.67 o 
   3   2   7       86.55       92.15      3.10 o 
   4   2   7      426.07      412.29      5.75 o 
   5   2   7     1339.81     1387.68     13.35 o 
   6   2   7      122.14      140.38      3.34 o 
   7   2   7       21.06       15.82      1.99 o 
   8   2   7        3.24        2.39      1.94 o 
   9   2   7        0.95        4.73      2.17 o 
  10   2   7        9.11        3.03      2.28 o 
  11   2   7        0.70       -0.92      2.61 o 
  12   2   7       22.94       34.74      4.91 o 
  13   2   7        0.72        5.90      4.62 o 
   1   3   7      541.21      511.55      6.72 o 
   2   3   7     1898.12     1859.12     13.28 o 
   3   3   7      490.36      555.65      5.90 o 
   4   3   7     1640.11     1610.12     12.87 o 
   5   3   7       98.61       89.20      2.92 o 
   6   3   7      477.08      467.47      7.96 o 
   7   3   7      140.48      144.93      4.91 o 
   8   3   7       17.96       23.78      2.91 o 
   9   3   7        0.18       -2.11      2.11 o 
  10   3   7       46.38       30.94      4.71 o 
  11   3   7        2.11        5.56      2.69 o 
  12   3   7        9.86        9.86      3.38 o 
  13   3   7       20.07       21.95      4.60 o 
   0   4   7      145.93      149.90      6.19 o 
   1   4   7       17.69       24.36      1.92 o 
   2   4   7      104.08      109.05      3.26 o 
   3   4   7       84.47       73.90      2.86 o 
   4   4   7      195.45      219.90      5.83 o 
   5   4   7      293.05      288.89      6.15 o 
   6   4   7       17.17       19.26      2.96 o 
   7   4   7       44.17       38.82      3.68 o 
   8   4   7       26.47       24.30      3.39 o 
   9   4   7        8.19        8.85      2.76 o 
  10   4   7        0.92        2.05      2.73 o 
  11   4   7       16.95       15.93      4.43 o 
  12   4   7       26.60       24.83      4.24 o 
   1   5   7        0.47       -1.13      1.13 o 
   2   5   7      375.66      380.49      6.35 o 
   3   5   7      124.79      128.04      4.81 o 
   4   5   7      837.84      811.08     17.94 o 
   5   5   7      129.53      133.99     11.06 o 
   6   5   7      218.69      221.18     11.14 o 
   7   5   7       14.13       15.35      3.57 o 
   8   5   7        4.22        5.79      3.51 o 
   9   5   7        6.71        9.82      3.53 o 
  10   5   7        2.97        2.81      3.35 o 
  11   5   7        1.77        4.74      3.66 o 
   0   6   7      130.49      146.74      7.55 o 
   1   6   7        2.10        3.91      1.99 o 
   2   6   7        0.20       -0.07      1.97 o 
   3   6   7        0.18        3.16      2.58 o 
   4   6   7        4.87       11.53      3.83 o 
   5   6   7       64.20       84.43      7.03 o 
   6   6   7       10.27       17.61      4.59 o 
   7   6   7       19.88       33.83      6.35 o 
   8   6   7        4.17        6.61      3.67 o 
   9   6   7        2.51        1.41      3.40 o 
  10   6   7        3.04       10.21      4.06 o 
   1   7   7        0.61        4.88      2.66 o 
   2   7   7        1.62        0.76      3.31 o 
   3   7   7        3.04        2.26      3.48 o 
   4   7   7        4.54        4.70      3.83 o 
   5   7   7       57.59       64.49      6.92 o 
   6   7   7      187.34      161.01     13.05 o 
   7   7   7        7.77        8.21      4.29 o 
   8   7   7       14.26       12.02      4.55 o 
   0   8   7       16.59       16.98      5.70 o 
   1   8   7       24.69       29.27      5.37 o 
   2   8   7        9.34        7.95      4.45 o 
   3   8   7       15.87        8.90      4.64 o 
   4   8   7       43.43       58.10      7.01 o 
   5   8   7       39.54       48.10      6.85 o 
   6   8   7       55.45       77.36      8.05 o 
   1   9   7       11.27       -2.11      5.77 o 
   0   0   8     7657.51     7775.09    115.49 o 
   1   0   8      202.90      151.39      3.71 o 
   2   0   8       49.49       49.75      2.48 o 
   3   0   8     2559.96     2612.30     20.97 o 
   4   0   8     4352.24     4641.35     34.34 o 
   5   0   8      483.58      442.34      7.23 o 
   6   0   8     3293.33     3279.26     27.35 o 
   7   0   8      532.79      571.98      9.54 o 
   8   0   8       24.07       27.69      3.25 o 
   9   0   8       97.54       92.46      5.27 o 
  10   0   8       94.57       62.21      8.27 o 
  11   0   8       15.78       -0.63      4.76 o 
  12   0   8       42.05       24.74      7.42 o 
  13   0   8        2.54        3.12      5.59 o 
  14   0   8       24.84       23.74     13.68 o 
   1   1   8      734.15      752.27      7.25 o 
   2   1   8        9.15       11.50      1.23 o 
   3   1   8       89.60      116.15      2.61 o 
   4   1   8       75.09       80.06      2.22 o 
   5   1   8      223.51      194.93      3.46 o 
   6   1   8      124.03      127.15      3.11 o 
   7   1   8      164.91      204.74      3.89 o 
   8   1   8       14.72       22.67      2.04 o 
   9   1   8       30.23       18.27      2.56 o 
  10   1   8        0.17        1.60      2.34 o 
  11   1   8       11.09        3.41      3.28 o 
  12   1   8        3.94        5.55      4.21 o 
  13   1   8        1.48        5.28      4.46 o 
  14   1   8       17.47       20.98      8.84 o 
   0   2   8       97.61       98.45      4.74 o 
   1   2   8      779.99      855.72      8.37 o 
   2   2   8       61.51       65.02      2.32 o 
   3   2   8      965.91     1091.82      9.20 o 
   4   2   8     1038.35     1020.21     11.89 o 
   5   2   8       18.07       30.12      2.39 o 
   6   2   8      562.89      643.77      7.21 o 
   7   2   8      229.11      229.10      4.99 o 
   8   2   8       42.96       51.74      4.66 o 
   9   2   8        0.01        0.14      1.96 o 
  10   2   8       12.18        8.25      2.90 o 
  11   2   8        0.04       -2.51      2.59 o 
  12   2   8        0.25        5.50      3.48 o 
  13   2   8        1.14        2.87      4.37 o 
   1   3   8      764.46      763.59      8.58 o 
   2   3   8       51.74       37.78      2.34 o 
   3   3   8      594.43      603.29      7.54 o 
   4   3   8      943.92      873.05      8.82 o 
   5   3   8       62.59       44.26      2.36 o 
   6   3   8        1.68        2.78      1.57 o 
   7   3   8        2.61        3.68      1.90 o 
   8   3   8        0.66       -0.27      2.00 o 
   9   3   8       51.82       48.42      3.99 o 
  10   3   8        0.00        0.36      3.08 o 
  11   3   8        5.09        3.10      2.80 o 
  12   3   8        6.14       13.60      3.64 o 
  13   3   8        0.02        8.13      4.68 o 
   0   4   8     1106.74     1008.59     20.04 o 
   1   4   8       10.70       13.97      1.67 o 
   2   4   8      881.21      882.13     10.91 o 
   3   4   8      998.56     1031.31     12.67 o 
   4   4   8      263.21      252.79      4.89 o 
   5   4   8     1282.73     1239.08     14.76 o 
   6   4   8      404.46      406.97      9.81 o 
   7   4   8      318.96      322.81      9.08 o 
   8   4   8        1.21       -0.72      2.55 o 
   9   4   8        5.21       -0.09      3.33 o 
  10   4   8       10.36       10.11      3.26 o 
  11   4   8        2.98        1.27      2.91 o 
  12   4   8        0.10        1.68      3.32 o 
   1   5   8       27.04       35.45      3.86 o 
   2   5   8      387.08      395.83      7.17 o 
   3   5   8       89.27       94.15      4.44 o 
   4   5   8      139.26      128.76      6.53 o 
   5   5   8      182.75      187.74      8.27 o 
   6   5   8       71.62       49.36      4.87 o 
   7   5   8        5.52       10.30      3.31 o 
   8   5   8        0.12        0.06      2.74 o 
   9   5   8      112.66      117.02      7.31 o 
  10   5   8       43.58       58.67      6.68 o 
  11   5   8        7.87       10.45      3.92 o 
   0   6   8        0.20       -1.05      2.75 o 
   1   6   8       99.76      103.31      4.59 o 
   2   6   8       12.80       13.30      2.75 o 
   3   6   8      275.23      286.92      8.79 o 
   4   6   8      241.20      262.93     10.08 o 
   5   6   8      280.83      263.90     10.45 o 
   6   6   8       16.35       16.92      4.56 o 
   7   6   8      228.29      217.95     10.02 o 
   8   6   8        8.11       15.81      4.36 o 
   9   6   8        0.11        2.48      3.33 o 
  10   6   8        0.06       -2.56      3.26 o 
   1   7   8       65.36       72.54      5.12 o 
   2   7   8        5.80        5.65      3.26 o 
   3   7   8       24.83       33.09      5.26 o 
   4   7   8       99.87      108.39      8.16 o 
   5   7   8        7.53        6.76      4.39 o 
   6   7   8       69.77       63.59      7.05 o 
   7   7   8        0.31        0.46      3.90 o 
   8   7   8       13.60        3.31      5.94 o 
   0   8   8        0.90        2.35      4.91 o 
   1   8   8      117.16      130.59      8.61 o 
   2   8   8       15.81       12.59      4.65 o 
   3   8   8       36.69       37.95      6.13 o 
   4   8   8        0.03       -0.04      3.93 o 
   5   8   8       22.74       31.36      6.01 o 
   6   8   8       40.57       55.04      7.38 o 
   1   1   9       33.44       17.58      1.39 o 
   2   1   9     2723.37     2577.69     17.73 o 
   3   1   9       65.85       65.97      2.18 o 
   4   1   9      276.65      284.73      3.96 o 
   5   1   9       18.04       10.40      1.37 o 
   6   1   9      444.41      488.22      5.82 o 
   7   1   9       88.05       85.46      2.84 o 
   8   1   9      171.67      167.21      4.15 o 
   9   1   9        4.93        4.48      2.11 o 
  10   1   9       14.44        4.09      2.63 o 
  11   1   9        2.95       -0.46      3.14 o 
  12   1   9       45.31       45.86      6.00 o 
  13   1   9        0.02        2.68      3.97 o 
   0   2   9       97.97       77.64      3.85 o 
   1   2   9       20.07       30.41      1.82 o 
   2   2   9      240.40      243.98      4.61 o 
   3   2   9     4071.36     4463.98     28.88 o 
   4   2   9      896.91      886.44      8.58 o 
   5   2   9     1665.89     1713.56     25.00 o 
   6   2   9       94.77       95.10      3.55 o 
   7   2   9       68.92       63.44      3.15 o 
   8   2   9        4.57        3.61      2.03 o 
   9   2   9       33.86       26.79      3.10 o 
  10   2   9       11.09        8.22      2.90 o 
  11   2   9        8.01        5.93      2.88 o 
  12   2   9       35.10       26.70      4.88 o 
  13   2   9        4.94       14.11      4.81 o 
   1   3   9      220.37      192.63      4.24 o 
   2   3   9       25.89       19.73      1.73 o 
   3   3   9      132.28      136.06      3.01 o 
   4   3   9     2155.46     2112.60     19.43 o 
   5   3   9        2.01        3.30      1.40 o 
   6   3   9       58.20       54.96      3.17 o 
   7   3   9       15.53       22.60      2.94 o 
   8   3   9       10.68       10.16      2.48 o 
   9   3   9        1.25        0.09      2.19 o 
  10   3   9       35.15       21.52      3.26 o 
  11   3   9        0.12        1.63      2.79 o 
  12   3   9        5.33        1.65      3.77 o 
  13   3   9        1.29        5.02      5.71 o 
   0   4   9       58.17       59.98      4.60 o 
   1   4   9      580.11      557.75      7.51 o 
   2   4   9     2352.59     2479.02     22.94 o 
   3   4   9       13.48       17.19      2.00 o 
   4   4   9      202.04      202.58      5.32 o 
   5   4   9        1.58        2.10      1.93 o 
   6   4   9      651.03      654.53     12.54 o 
   7   4   9      166.57      182.94     12.05 o 
   8   4   9       64.68       67.91      5.84 o 
   9   4   9        5.07        1.46      2.91 o 
  10   4   9        6.02        6.73      3.37 o 
  11   4   9        6.70        4.18      3.06 o 
  12   4   9       15.40       25.55      4.41 o 
   1   5   9        0.38        1.13      1.52 o 
   2   5   9      195.32      196.44      5.23 o 
   3   5   9       11.13        8.34      2.18 o 
   4   5   9       11.26       12.63      5.01 o 
   5   5   9       62.91       63.39      5.80 o 
   6   5   9        0.36        0.99      2.72 o 
   7   5   9       49.41       60.63      5.35 o 
   8   5   9        1.83        2.26      3.06 o 
   9   5   9       42.44       47.55      5.39 o 
  10   5   9        1.14        3.55      3.28 o 
  11   5   9        0.24       -2.36      3.17 o 
   0   6   9        0.00        3.01      2.95 o 
   1   6   9       97.43       99.40      4.52 o 
   2   6   9        6.39        5.48      2.41 o 
   3   6   9        0.01        4.81      2.90 o 
   4   6   9      781.23      754.16     16.76 o 
   5   6   9       48.93       46.38      5.64 o 
   6   6   9        1.13        2.65      3.58 o 
   7   6   9       82.06       88.51      7.65 o 
   8   6   9       19.54       20.51      4.89 o 
   9   6   9        4.74        7.28      3.56 o 
  10   6   9        0.26       -0.33      3.33 o 
   1   7   9       66.00       69.44      5.02 o 
   2   7   9        1.61        5.32      3.34 o 
   3   7   9      107.65      123.76      8.36 o 
   4   7   9       10.97       15.85      4.52 o 
   5   7   9       19.94       25.66      5.51 o 
   6   7   9        5.29        2.72      4.22 o 
   7   7   9       16.94       19.60      5.55 o 
   8   7   9        6.58        9.88      4.54 o 
   0   8   9       28.60       26.35      6.31 o 
   1   8   9        8.60        4.65      4.11 o 
   2   8   9       88.00      106.34      8.46 o 
   3   8   9       60.81       76.25      7.74 o 
   4   8   9        0.12        0.22      4.05 o 
   5   8   9       61.73       59.45      7.34 o 
   6   8   9       29.01       21.45      6.38 o 
   0   0  10     1358.06     1265.90     18.95 o 
   1   0  10      190.66      149.65      4.05 o 
   2   0  10        6.57        4.65      1.31 o 
   3   0  10      625.84      602.98      9.08 o 
   4   0  10      447.13      444.07      7.87 o 
   5   0  10        3.44        5.29      1.67 o 
   6   0  10      314.18      293.97      6.51 o 
   7   0  10      682.46      758.08     11.19 o 
   8   0  10      152.97      169.34      5.59 o 
   9   0  10      117.85      128.15      6.01 o 
  10   0  10       63.38       80.58      6.85 o 
  11   0  10        0.02       -5.18      5.18 o 
  12   0  10       10.02       11.06      8.86 o 
  13   0  10        9.84        3.88      6.20 o 
   1   1  10       81.07      120.52      2.91 o 
   2   1  10       89.90       79.11      2.66 o 
   3   1  10       88.61       93.92      2.56 o 
   4   1  10        9.82       21.01      1.57 o 
   5   1  10       47.71       54.05      2.19 o 
   6   1  10      281.92      304.66      4.66 o 
   7   1  10       43.73       37.38      2.21 o 
   8   1  10      129.39      164.29      4.18 o 
   9   1  10        2.59       -0.24      1.90 o 
  10   1  10       10.55        9.53      2.72 o 
  11   1  10       31.38       37.36      4.75 o 
  12   1  10       23.16       21.29      4.98 o 
  13   1  10       17.95       20.03      5.07 o 
   0   2  10      870.62      987.45     15.68 o 
   1   2  10     1224.40     1230.36     11.88 o 
   2   2  10      792.24      889.30      8.26 o 
   3   2  10       18.31       24.15      1.93 o 
   4   2  10     1820.54     1849.79     15.70 o 
   5   2  10      363.12      331.40      5.29 o 
   6   2  10      173.40      180.67      5.14 o 
   7   2  10      163.38      137.40      4.12 o 
   8   2  10       98.68       99.45      4.56 o 
   9   2  10       28.99       30.93      3.25 o 
  10   2  10        0.03        2.84      2.17 o 
  11   2  10        6.73        6.10      3.87 o 
  12   2  10       49.38       69.85      6.24 o 
  13   2  10       14.43       12.76      5.75 o 
   1   3  10     2058.99     2019.20     16.49 o 
   2   3  10      203.30      204.57      4.13 o 
   3   3  10      639.47      709.32      8.17 o 
   4   3  10     1151.52     1189.71     10.86 o 
   5   3  10       68.72       68.78      2.94 o 
   6   3  10      144.94      148.35      4.56 o 
   7   3  10       10.81       13.00      2.80 o 
   8   3  10        0.38       -1.29      2.14 o 
   9   3  10       26.89       39.52      4.07 o 
  10   3  10       23.71       28.92      3.90 o 
  11   3  10        0.21        0.94      2.90 o 
  12   3  10        0.00       -0.15      3.55 o 
  13   3  10        2.34       20.19     10.07 o 
   0   4  10      726.83      683.95     17.48 o 
   1   4  10        1.14       -1.04      1.34 o 
   2   4  10      495.76      535.77      7.92 o 
   3   4  10      177.02      194.00      4.39 o 
   4   4  10      188.68      183.93      4.82 o 
   5   4  10       82.52       66.17      4.05 o 
   6   4  10      117.22      112.23      6.31 o 
   7   4  10       10.92       13.68      3.39 o 
   8   4  10       41.18       27.18      3.98 o 
   9   4  10        5.43        6.81      3.21 o 
  10   4  10        0.01       -3.20      3.20 o 
  11   4  10        3.31        7.07      3.68 o 
  12   4  10        1.10        2.35      3.68 o 
   1   5  10        2.46        2.48      1.63 o 
   2   5  10       26.52       27.06      2.61 o 
   3   5  10      117.14      103.05      4.75 o 
   4   5  10      197.08      201.07      7.24 o 
   5   5  10       51.45       57.09      4.96 o 
   6   5  10       14.03       19.04      3.71 o 
   7   5  10      182.88      179.87      7.94 o 
   8   5  10        3.73       -0.66      2.68 o 
   9   5  10      159.88      153.50      8.24 o 
  10   5  10       22.88       20.57      4.99 o 
  11   5  10       25.24       16.14      4.27 o 
   0   6  10       39.75       47.82      5.42 o 
   1   6  10       46.09       39.45      3.41 o 
   2   6  10        4.33        4.50      2.52 o 
   3   6  10        1.06        3.35      2.88 o 
   4   6  10      123.16      118.44      7.89 o 
   5   6  10       50.71       43.07      5.77 o 
   6   6  10      164.35      144.49      8.99 o 
   7   6  10        3.49        6.10      3.91 o 
   8   6  10        8.19        6.16      4.08 o 
   9   6  10        3.53       12.35      4.61 o 
  10   6  10       15.60       20.02      7.18 o 
   1   7  10      357.18      368.70      9.54 o 
   2   7  10      261.14      264.05      9.24 o 
   3   7  10       98.10       99.81      7.87 o 
   4   7  10      127.30      133.50      8.82 o 
   5   7  10        2.92        2.85      3.85 o 
   6   7  10       14.49       20.53      5.21 o 
   7   7  10        2.09       -0.53      4.06 o 
   8   7  10       10.20       10.72      4.63 o 
   0   8  10       60.53       53.10      7.69 o 
   1   8  10      167.32      192.89      9.92 o 
   2   8  10        5.16       12.09      6.65 o 
   3   8  10       22.99       32.90      5.70 o 
   4   8  10      104.33      102.01      8.71 o 
   5   8  10        3.94        2.99      4.93 o 
   1   1  11     1120.26     1174.12     10.19 o 
   2   1  11      323.55      339.84      5.78 o 
   3   1  11     1188.86     1233.38     11.30 o 
   4   1  11        6.06       14.30      1.56 o 
   5   1  11       96.02      123.49      3.07 o 
   6   1  11        0.14        1.90      1.19 o 
   7   1  11      270.50      286.32      4.86 o 
   8   1  11       73.82       87.83      4.14 o 
   9   1  11       67.48       60.28      3.53 o 
  10   1  11      116.87      111.19      5.97 o 
  11   1  11        0.51        1.85      2.97 o 
  12   1  11       16.85       29.12      6.00 o 
  13   1  11       25.48       26.79      7.19 o 
   0   2  11     1004.57      966.53     14.66 o 
   1   2  11      324.44      358.88      5.54 o 
   2   2  11     4163.12     4471.98     26.93 o 
   3   2  11       41.92       43.50      2.39 o 
   4   2  11        0.18        2.35      1.21 o 
   5   2  11      136.28      110.53      3.32 o 
   6   2  11      236.32      230.60      5.45 o 
   7   2  11       44.39       53.76      3.05 o 
   8   2  11        0.12        1.78      1.82 o 
   9   2  11        8.89        3.48      2.31 o 
  10   2  11       25.35       27.72      4.85 o 
  11   2  11        0.01       -0.57      2.85 o 
  12   2  11        4.71        7.06      4.47 o 
  13   2  11        2.68       -1.19      5.14 o 
   1   3  11     1090.19     1150.39     11.57 o 
   2   3  11       25.00       24.66      1.85 o 
   3   3  11       44.41       61.50      2.63 o 
   4   3  11      136.48      150.75      4.18 o 
   5   3  11        6.21        8.08      1.98 o 
   6   3  11      175.13      160.19      5.33 o 
   7   3  11        0.03        3.15      2.36 o 
   8   3  11        0.08        1.29      2.44 o 
   9   3  11      104.52      130.00      6.73 o 
  10   3  11       14.91       17.54      3.46 o 
  11   3  11        9.05        8.79      3.27 o 
  12   3  11        8.53       11.71      4.29 o 
   0   4  11      227.55      236.85     15.54 o 
   1   4  11        0.50        0.52      1.38 o 
   2   4  11      285.97      270.69      5.70 o 
   3   4  11      168.10      185.40      4.33 o 
   4   4  11        1.85        3.91      1.63 o 
   5   4  11       26.71       45.80      3.63 o 
   6   4  11       11.40       12.92      3.07 o 
   7   4  11      272.11      304.71      9.05 o 
   8   4  11        7.50        3.89      2.96 o 
   9   4  11       83.24       96.98      6.53 o 
  10   4  11       49.55       57.10      5.74 o 
  11   4  11       93.69      101.72      7.25 o 
  12   4  11        2.35        7.01      3.91 o 
   1   5  11       44.11       50.73      3.33 o 
   2   5  11        6.34        5.79      2.26 o 
   3   5  11        0.16        1.73      1.93 o 
   4   5  11      245.62      231.20      8.72 o 
   5   5  11       73.24       75.20      6.46 o 
   6   5  11        4.33       -1.26      2.61 o 
   7   5  11        0.01       -0.02      2.83 o 
   8   5  11       19.46        9.85      3.55 o 
   9   5  11        9.87        7.34      3.63 o 
  10   5  11       48.25       59.49      8.23 o 
  11   5  11        0.59        2.02      3.53 o 
   0   6  11        0.49        3.41      3.31 o 
   1   6  11      225.41      226.45      6.68 o 
   2   6  11       35.61       43.84      4.07 o 
   3   6  11       15.06       14.62      3.60 o 
   4   6  11       11.78       16.48      4.32 o 
   5   6  11       21.31       20.05      4.61 o 
   6   6  11       51.24       40.79      5.66 o 
   7   6  11       23.77       12.75      4.35 o 
   8   6  11       49.81       53.24      6.63 o 
   9   6  11       61.82       74.01      7.65 o 
   1   7  11        6.55       11.09      4.13 o 
   2   7  11       39.09       39.24      5.11 o 
   3   7  11        0.45        4.08      3.74 o 
   4   7  11       21.65       19.35      5.28 o 
   5   7  11       34.80       51.40      6.57 o 
   6   7  11      114.62      114.00      9.02 o 
   7   7  11       13.18        3.50      4.50 o 
   8   7  11        0.46       -0.14      4.06 o 
   0   8  11       35.01       53.61     10.09 o 
   1   8  11      138.27      149.24      9.26 o 
   2   8  11      123.77      155.34      9.69 o 
   3   8  11       41.60       41.57      6.27 o 
   4   8  11       29.66       31.34      6.47 o 
   5   8  11        0.34       -0.94      4.40 o 
   0   0  12        2.76        2.07      1.80 o 
   1   0  12      758.40      753.16     21.82 o 
   2   0  12      870.99      876.18     11.69 o 
   3   0  12       79.85      102.59      4.10 o 
   4   0  12      187.26      184.41      6.27 o 
   5   0  12      145.50      176.52      5.02 o 
   6   0  12      116.16      125.83      4.69 o 
   7   0  12       48.64       36.06      3.31 o 
   8   0  12        5.29        8.22      2.42 o 
   9   0  12        8.75        4.59      3.92 o 
  10   0  12        0.42        0.10      3.25 o 
  11   0  12      110.18       95.75     10.67 o 
  12   0  12       11.39       28.96      7.80 o 
  13   0  12        0.00        6.81     10.89 o 
   1   1  12     1220.03     1248.34     10.90 o 
   2   1  12      947.44     1057.90     10.75 o 
   3   1  12       22.66       23.82      1.92 o 
   4   1  12        2.52        0.72      1.09 o 
   5   1  12      141.97      162.14      3.65 o 
   6   1  12       37.73       34.80      2.15 o 
   7   1  12        0.98        1.50      1.30 o 
   8   1  12        0.23        2.22      1.56 o 
   9   1  12       65.33       79.24      3.95 o 
  10   1  12       28.25       26.59      3.56 o 
  11   1  12       44.71       39.05      4.92 o 
  12   1  12       54.91       56.60      6.75 o 
  13   1  12        2.09       10.40      5.36 o 
   0   2  12      295.27      289.57      7.73 o 
   1   2  12     2093.88     2214.54     18.69 o 
   2   2  12      162.79      161.33      4.28 o 
   3   2  12      353.17      352.42      5.76 o 
   4   2  12       51.42       58.09      3.89 o 
   5   2  12       21.61       31.18      2.17 o 
   6   2  12       10.72       10.87      1.71 o 
   7   2  12       59.09       76.93      3.70 o 
   8   2  12      431.87      391.61      9.63 o 
   9   2  12        1.75       -1.29      2.28 o 
  10   2  12        4.80        5.15      2.86 o 
  11   2  12       52.38       54.05      5.32 o 
  12   2  12       25.19       27.25      5.42 o 
  13   2  12        9.19       17.36      6.28 o 
   1   3  12      752.31      728.85      8.97 o 
   2   3  12        0.22        1.59      1.12 o 
   3   3  12      195.07      195.19      4.19 o 
   4   3  12        0.96        1.63      1.35 o 
   5   3  12      409.26      453.21      8.96 o 
   6   3  12       80.49       77.49      4.24 o 
   7   3  12       53.54       65.16      5.50 o 
   8   3  12      257.00      225.83      7.90 o 
   9   3  12       17.34       11.80      3.42 o 
  10   3  12       31.58       34.25      4.25 o 
  11   3  12        6.67        5.49      3.23 o 
  12   3  12        8.91       10.20      3.99 o 
   0   4  12      224.07      218.31      8.74 o 
   1   4  12      232.78      243.25      5.53 o 
   2   4  12      985.72      937.56     11.43 o 
   3   4  12        5.84        4.15      1.65 o 
   4   4  12       74.13       77.17      3.66 o 
   5   4  12       97.47       94.63      4.74 o 
   6   4  12        5.87        1.94      3.10 o 
   7   4  12       28.62       37.17      4.69 o 
   8   4  12        3.67        5.18      3.03 o 
   9   4  12      103.56      103.44      6.84 o 
  10   4  12       49.76       52.03      5.71 o 
  11   4  12       46.89       43.44      6.33 o 
   1   5  12       16.32       17.01      2.60 o 
   2   5  12      377.46      368.76      7.26 o 
   3   5  12       81.67       84.40      4.62 o 
   4   5  12      155.66      159.24      6.93 o 
   5   5  12      411.98      424.64     12.79 o 
   6   5  12       88.33       70.52      7.07 o 
   7   5  12        9.70        4.47      3.62 o 
   8   5  12        6.54        0.88      3.04 o 
   9   5  12        0.08        4.70      3.44 o 
  10   5  12        4.42       -1.44      3.32 o 
  11   5  12       29.07       37.00     11.42 o 
   0   6  12      294.44      280.93      9.77 o 
   1   6  12      513.68      530.89      9.63 o 
   2   6  12      447.11      466.08     10.00 o 
   3   6  12       35.73       29.28      4.27 o 
   4   6  12        0.44        0.32      3.35 o 
   5   6  12        4.50        3.24      3.75 o 
   6   6  12        4.16        9.06      4.02 o 
   7   6  12        2.47        6.51      4.17 o 
   8   6  12       64.06       52.71      9.19 o 
   9   6  12       50.58       48.60      6.58 o 
   1   7  12        7.91       10.90      3.35 o 
   2   7  12        5.27        2.40      3.48 o 
   3   7  12       15.11       15.14      4.50 o 
   4   7  12       56.52       59.79      6.92 o 
   5   7  12       30.41       32.74      5.77 o 
   6   7  12       66.01       66.85      7.57 o 
   7   7  12        0.35        3.23      4.27 o 
   0   8  12      205.79      205.92     16.48 o 
   1   8  12       15.18       17.04      4.49 o 
   2   8  12       13.86       27.87      5.64 o 
   3   8  12       25.23       42.71      6.50 o 
   4   8  12        1.90        8.36      4.89 o 
   1   1  13       45.53       62.62      2.52 o 
   2   1  13     1798.29     1917.89     15.35 o 
   3   1  13       14.04       17.18      1.80 o 
   4   1  13      221.75      196.56      4.52 o 
   5   1  13        0.47       -0.03      1.10 o 
   6   1  13      142.65      123.06      3.49 o 
   7   1  13       10.51        5.46      1.53 o 
   8   1  13       10.00        6.07      1.81 o 
   9   1  13       11.58       18.01      2.52 o 
  10   1  13        4.53        7.44      2.78 o 
  11   1  13        2.58        2.87      3.24 o 
  12   1  13        8.79       14.54      6.56 o 
  13   1  13        0.26        6.26      5.09 o 
   0   2  13     1639.46     1711.14     19.58 o 
   1   2  13     2216.87     2322.32     18.14 o 
   2   2  13        6.76        5.65      1.38 o 
   3   2  13       96.09      110.76      3.49 o 
   4   2  13      178.30      162.93      4.27 o 
   5   2  13        5.15        4.05      1.63 o 
   6   2  13        9.95       17.37      2.97 o 
   7   2  13       16.16       30.07      3.17 o 
   8   2  13       60.02       54.69      4.58 o 
   9   2  13       76.25       79.46      5.10 o 
  10   2  13        0.01        2.98      2.76 o 
  11   2  13        0.43        4.78      3.38 o 
  12   2  13        0.09        1.17      5.45 o 
   1   3  13       57.43       55.93      2.90 o 
   2   3  13      914.67      891.90     10.27 o 
   3   3  13       45.14       44.78      2.44 o 
   4   3  13       27.93       23.16      2.27 o 
   5   3  13       18.33       23.27      2.45 o 
   6   3  13       49.42       38.65      3.44 o 
   7   3  13       56.58       66.98      5.02 o 
   8   3  13       37.44       36.16      4.34 o 
   9   3  13      212.98      260.66     17.80 o 
  10   3  13        0.14        0.52      2.99 o 
  11   3  13      118.90      139.95      9.39 o 
  12   3  13       19.32        7.04      4.01 o 
   0   4  13      445.40      465.42     19.71 o 
   1   4  13      171.33      165.82      4.76 o 
   2   4  13       90.14       91.84      3.80 o 
   3   4  13        2.19        2.06      1.52 o 
   4   4  13      202.00      181.98      5.58 o 
   5   4  13        9.46        5.00      2.19 o 
   6   4  13      232.87      217.16     13.91 o 
   7   4  13       39.28       27.85      6.42 o 
   8   4  13        8.89        2.67      3.09 o 
   9   4  13       27.18       25.18      4.36 o 
  10   4  13      169.53      164.28      8.27 o 
  11   4  13        5.03        6.35      3.82 o 
   1   5  13       34.65       40.36      3.25 o 
   2   5  13      122.84      123.25      4.73 o 
   3   5  13        1.14       -0.62      2.15 o 
   4   5  13        0.65       -0.88      2.62 o 
   5   5  13        8.84        2.34      3.02 o 
   6   5  13       13.98       18.68      4.26 o 
   7   5  13       39.94       35.83      6.09 o 
   8   5  13        9.04       16.39      6.15 o 
   9   5  13       63.26       57.53      6.76 o 
  10   5  13        0.30        5.48      3.41 o 
   0   6  13     2373.68     2451.13     48.04 o 
   1   6  13        0.51       12.10      2.85 o 
   2   6  13        0.53        0.98      2.75 o 
   3   6  13        4.67       13.62      3.65 o 
   4   6  13       22.17       18.96      4.49 o 
   5   6  13        2.34        0.27      3.64 o 
   6   6  13       32.61       40.40      5.71 o 
   7   6  13        0.20       -2.48      3.39 o 
   8   6  13        0.49       -1.17      3.64 o 
   9   6  13       12.23       11.72      4.58 o 
   1   7  13      227.95      246.58     10.38 o 
   2   7  13       38.35       40.71      5.05 o 
   3   7  13       68.67       60.16      6.89 o 
   4   7  13        0.55       -0.32      4.00 o 
   5   7  13       25.17       22.69      5.58 o 
   6   7  13        0.22       -0.59      4.26 o 
   7   7  13        0.18        0.89      4.34 o 
   0   8  13       36.40       20.47      7.98 o 
   1   8  13       48.31       56.47      6.62 o 
   2   8  13        4.17       -1.72      4.10 o 
   3   8  13        0.37       -4.13      4.13 o 
   4   8  13       72.87       68.93      7.90 o 
   0   0  14    15231.94    16935.44    175.19 o 
   1   0  14     8470.82     9083.06     81.19 o 
   2   0  14      654.06      707.93     15.15 o 
   3   0  14      956.40      996.27     13.73 o 
   4   0  14       51.46       59.11      3.80 o 
   5   0  14        0.98       -1.19      1.67 o 
   6   0  14        6.54        9.36      2.23 o 
   7   0  14       35.06       24.68      3.03 o 
   8   0  14      125.53      115.63      6.82 o 
   9   0  14       18.12       18.10      3.53 o 
  10   0  14       24.39       32.35      5.99 o 
  11   0  14        0.08        7.00      7.99 o 
  12   0  14       25.13       17.58     13.98 o 
  13   0  14       11.38       14.78      7.09 o 
   1   1  14      179.67      135.39      3.52 o 
   2   1  14       80.66       91.04      3.14 o 
   3   1  14      211.71      221.00      4.70 o 
   4   1  14        1.54        3.08      1.46 o 
   5   1  14       98.13       88.46      3.22 o 
   6   1  14       45.42       48.18      2.66 o 
   7   1  14      139.04      125.24      3.66 o 
   8   1  14        0.14       -0.57      1.64 o 
   9   1  14      145.79      145.33      4.94 o 
  10   1  14       83.05       71.44      5.54 o 
  11   1  14       38.39       28.11      5.14 o 
  12   1  14        0.43        6.12      5.42 o 
  13   1  14        2.71        3.86      5.86 o 
   0   2  14      265.49      296.09      7.25 o 
   1   2  14      222.43      218.79      4.83 o 
   2   2  14       57.63       73.12      2.97 o 
   3   2  14      255.62      221.29      4.85 o 
   4   2  14      248.91      248.92      5.82 o 
   5   2  14        9.27       13.69      2.03 o 
   6   2  14      109.99      111.31      5.60 o 
   7   2  14       36.95       37.78      3.97 o 
   8   2  14       48.73       48.64      4.55 o 
   9   2  14       22.15       17.39      3.59 o 
  10   2  14      368.69      337.92     11.46 o 
  11   2  14        7.91        6.62      3.98 o 
  12   2  14       25.78       28.83      5.58 o 
   1   3  14       36.54       32.61      2.83 o 
   2   3  14        0.12       -1.17      1.19 o 
   3   3  14      207.92      212.94      5.64 o 
   4   3  14        1.39        1.69      1.51 o 
   5   3  14      186.95      196.55      5.72 o 
   6   3  14        3.17       -1.79      1.79 o 
   7   3  14        7.36       12.91      3.17 o 
   8   3  14       10.12       22.40      3.80 o 
   9   3  14      211.80      238.01      8.56 o 
  10   3  14        0.36        0.79      3.01 o 
  11   3  14        0.01        2.72      3.54 o 
  12   3  14        0.01        4.97      4.17 o 
   0   4  14     1864.65     1803.17     31.01 o 
   1   4  14      640.31      639.16      9.28 o 
   2   4  14      357.93      321.22      7.53 o 
   3   4  14      212.33      195.54      5.13 o 
   4   4  14        1.42       -0.98      1.78 o 
   5   4  14        2.90        0.71      2.24 o 
   6   4  14       13.57       12.94      3.65 o 
   7   4  14       73.49       65.83      5.89 o 
   8   4  14      153.71      168.25      7.99 o 
   9   4  14      242.57      276.18      9.56 o 
  10   4  14       31.11       20.59      4.43 o 
  11   4  14        3.23       18.35      4.37 o 
   1   5  14      642.91      618.59      9.84 o 
   2   5  14       20.64       19.26      2.69 o 
   3   5  14        1.21        5.15      2.45 o 
   4   5  14      102.16      102.89      6.24 o 
   5   5  14       50.13       42.99      5.39 o 
   6   5  14       83.66       78.76     10.22 o 
   7   5  14       15.57       17.98      4.47 o 
   8   5  14       51.02       48.74      6.05 o 
   9   5  14        7.91       15.72      4.56 o 
  10   5  14       12.20       15.49      4.66 o 
   0   6  14      397.77      405.35     19.03 o 
   1   6  14      617.32      635.34     10.68 o 
   2   6  14      285.28      294.56      8.28 o 
   3   6  14      205.59      201.37      9.34 o 
   4   6  14       10.34       14.41      4.33 o 
   5   6  14       12.90       16.18      4.42 o 
   6   6  14        0.35        1.98      3.64 o 
   7   6  14        2.77        7.73      4.13 o 
   8   6  14        5.82        7.12      4.27 o 
   9   6  14        8.79       15.10      4.88 o 
   1   7  14        0.21        7.24      3.68 o 
   2   7  14       71.76       73.48      6.19 o 
   3   7  14        9.14       12.64      4.55 o 
   4   7  14        6.01        6.38      4.14 o 
   5   7  14        0.00       -0.82      3.90 o 
   6   7  14        4.28       -0.29      4.42 o 
   7   7  14        0.33        1.55      4.50 o 
   0   8  14        7.62        7.23      7.20 o 
   1   8  14        3.40        7.69      4.31 o 
   2   8  14       18.54       13.01      5.11 o 
   3   8  14        0.14        7.27      4.45 o 
   1   1  15      801.79      909.46      9.64 o 
   2   1  15      680.24      675.69      8.30 o 
   3   1  15       25.73       37.00      2.43 o 
   4   1  15       23.47       28.37      2.41 o 
   5   1  15      177.04      167.26      4.64 o 
   6   1  15       27.62       34.00      2.63 o 
   7   1  15       73.61       98.79      3.95 o 
   8   1  15       20.46       19.22      3.44 o 
   9   1  15       75.80       85.32      4.64 o 
  10   1  15        7.88        8.04      3.22 o 
  11   1  15        1.82       -3.29      3.29 o 
  12   1  15       23.40       25.26      6.61 o 
   0   2  15      175.70      173.70      6.02 o 
   1   2  15       86.23       83.58      3.26 o 
   2   2  15       40.14       43.14      2.53 o 
   3   2  15        0.08        1.03      1.38 o 
   4   2  15        0.05       -0.51      1.41 o 
   5   2  15       77.98       86.40      3.92 o 
   6   2  15      101.33       99.58      4.17 o 
   7   2  15       53.44       53.35      3.95 o 
   8   2  15       18.65       15.26      3.38 o 
   9   2  15      266.30      283.95     12.05 o 
  10   2  15        2.34        2.63      3.20 o 
  11   2  15        4.26        7.25      3.81 o 
  12   2  15        7.15       14.12      4.96 o 
   1   3  15      105.21       98.30      3.73 o 
   2   3  15       72.10       70.19      3.34 o 
   3   3  15       27.09       25.85      2.71 o 
   4   3  15        9.03       10.03      2.14 o 
   5   3  15        1.48        1.31      1.70 o 
   6   3  15        5.30        2.23      2.13 o 
   7   3  15      182.37      158.32      6.80 o 
   8   3  15      652.14      595.84     12.73 o 
   9   3  15       22.73       17.27      3.81 o 
  10   3  15       66.81       72.35      6.05 o 
  11   3  15       56.25       50.65      6.40 o 
  12   3  15        1.27      -10.66     15.03 o 
   0   4  15      290.95      331.69      9.24 o 
   1   4  15      376.50      361.08      7.72 o 
   2   4  15       79.17       76.89      4.17 o 
   3   4  15      264.41      266.24      6.06 o 
   4   4  15        3.46        1.81      2.51 o 
   5   4  15       42.99       43.72      4.38 o 
   6   4  15        5.96        8.38      3.82 o 
   7   4  15       24.97       27.38      6.73 o 
   8   4  15        0.96        1.12      4.60 o 
   9   4  15        0.03       -0.14      3.02 o 
  10   4  15       30.60       24.61      5.06 o 
  11   4  15        8.38        3.94      3.73 o 
   1   5  15      144.40      162.62      5.55 o 
   2   5  15      561.56      547.82     10.19 o 
   3   5  15      106.72      114.65      5.50 o 
   4   5  15        1.13        0.98      2.70 o 
   5   5  15        5.02        6.84      3.70 o 
   6   5  15        0.62        0.61      3.26 o 
   7   5  15        0.13       -3.14      3.89 o 
   8   5  15       20.01       14.60      4.57 o 
   9   5  15        3.54        9.92      4.33 o 
  10   5  15        2.77        0.12      4.03 o 
   0   6  15       66.58       78.42      6.31 o 
   1   6  15      105.91      106.63      5.17 o 
   2   6  15        0.03       -1.02      3.03 o 
   3   6  15       39.13       53.68      7.20 o 
   4   6  15        0.78       -0.95      5.39 o 
   5   6  15       15.10       14.40      4.68 o 
   6   6  15        0.56        7.18      3.87 o 
   7   6  15       23.00       21.28      5.13 o 
   8   6  15        5.81       10.28      4.40 o 
   1   7  15       87.93       85.29      6.63 o 
   2   7  15       34.60       30.02      4.96 o 
   3   7  15        0.08       -2.83      3.46 o 
   4   7  15        8.84        6.01      4.99 o 
   5   7  15        3.86        2.82      4.29 o 
   6   7  15       27.82       18.30      5.44 o 
   0   8  15       21.43       17.56      8.10 o 
   1   8  15       18.27       20.67      5.01 o 
   2   8  15        9.46        7.14      4.45 o 
   0   0  16      118.52      123.97      6.47 o 
   1   0  16      194.54      182.29      5.49 o 
   2   0  16      786.48      774.22     13.95 o 
   3   0  16      113.08      137.49      7.89 o 
   4   0  16      147.05      149.24      5.68 o 
   5   0  16       18.51       16.37      2.90 o 
   6   0  16       55.16       33.48      3.92 o 
   7   0  16       41.62       34.01      4.03 o 
   8   0  16      398.40      379.84      9.15 o 
   9   0  16      182.63      177.65      7.66 o 
  10   0  16       32.47       37.92      5.79 o 
  11   0  16        0.14        8.41      9.28 o 
  12   0  16        5.39       -0.99      8.45 o 
   1   1  16      691.51      734.02      7.75 o 
   2   1  16     1158.26     1186.09     12.66 o 
   3   1  16      111.01      116.72      3.76 o 
   4   1  16        6.56        5.14      1.67 o 
   5   1  16       53.04       47.07      3.07 o 
   6   1  16       85.63       80.51      3.89 o 
   7   1  16       28.01       28.99      2.73 o 
   8   1  16      450.54      450.68      9.14 o 
   9   1  16       22.48       29.75      3.37 o 
  10   1  16       17.13       14.06      3.59 o 
  11   1  16        3.00       -1.81      3.65 o 
  12   1  16       10.12       14.18      5.62 o 
   0   2  16       35.61       57.67      4.00 o 
   1   2  16      200.47      211.99      4.95 o 
   2   2  16        2.39        1.86      1.53 o 
   3   2  16      286.24      305.46      5.95 o 
   4   2  16       64.40       56.70      3.60 o 
   5   2  16      155.63      153.78      4.74 o 
   6   2  16        5.16        7.13      2.13 o 
   7   2  16      527.42      548.98     13.57 o 
   8   2  16       52.58       65.27      5.18 o 
   9   2  16      271.53      279.13      9.00 o 
  10   2  16       14.33       17.02      3.72 o 
  11   2  16        0.29       -3.20      3.52 o 
  12   2  16        8.90       10.88      5.30 o 
   1   3  16       49.85       43.49      2.95 o 
   2   3  16        0.44        0.53      1.47 o 
   3   3  16        1.06       -1.00      1.59 o 
   4   3  16        0.24        3.48      1.89 o 
   5   3  16       10.68       16.58      2.97 o 
   6   3  16        2.60        3.44      2.29 o 
   7   3  16      128.45      140.18      7.43 o 
   8   3  16      372.83      370.64     13.99 o 
   9   3  16       18.07        9.83      3.51 o 
  10   3  16       27.62       25.19      4.35 o 
  11   3  16       12.73       13.57      4.03 o 
   0   4  16      437.10      413.49     10.55 o 
   1   4  16      591.96      563.86      9.04 o 
   2   4  16      109.09      116.49      4.54 o 
   3   4  16      457.51      443.97      8.02 o 
   4   4  16      132.46      142.53      6.53 o 
   5   4  16        4.79        4.00      4.97 o 
   6   4  16      114.29      125.15      8.01 o 
   7   4  16       35.92       37.45      5.24 o 
   8   4  16       36.30       34.67      5.29 o 
   9   4  16        3.46        0.37      3.69 o 
  10   4  16        1.32       -0.25      3.54 o 
   1   5  16      469.82      477.88      8.95 o 
   2   5  16      485.97      480.17      9.60 o 
   3   5  16      155.50      145.74      7.12 o 
   4   5  16      171.20      189.45      9.00 o 
   5   5  16        2.75        4.90      3.61 o 
   6   5  16       17.59        9.84      4.11 o 
   7   5  16        0.02        0.56      3.38 o 
   8   5  16       27.82       19.88      4.73 o 
   9   5  16        7.19        5.33      4.02 o 
   0   6  16       28.66       22.22      4.43 o 
   1   6  16        6.11        9.63      2.71 o 
   2   6  16       75.10       81.91      8.41 o 
   3   6  16      113.32      118.20      7.23 o 
   4   6  16        6.43       10.58      4.18 o 
   5   6  16        1.52       -1.08      3.71 o 
   6   6  16        4.09        1.26      4.02 o 
   7   6  16       10.71        2.76      5.02 o 
   8   6  16       15.79       16.04      5.12 o 
   1   7  16       18.39       18.61      4.00 o 
   2   7  16       47.94       56.73      5.87 o 
   3   7  16       31.11       32.45      5.65 o 
   4   7  16        2.55       -3.10      3.94 o 
   5   7  16       15.35       10.97      6.89 o 
   6   7  16        0.23        0.81      4.35 o 
   0   8  16       28.35       33.52      9.74 o 
   1   8  16       23.30       21.43      5.18 o 
   1   1  17       55.79       58.16      2.70 o 
   2   1  17     2372.16     2369.77     19.12 o 
   3   1  17      200.42      192.37      4.87 o 
   4   1  17       95.87      105.44      3.99 o 
   5   1  17       11.18       13.55      2.22 o 
   6   1  17        3.71        2.75      1.96 o 
   7   1  17      503.49      538.74     10.43 o 
   8   1  17      199.35      206.45      6.11 o 
   9   1  17       30.95       31.47      3.80 o 
  10   1  17        1.76        4.47      3.34 o 
  11   1  17        2.65       -2.38      3.38 o 
  12   1  17        3.65        4.25      5.22 o 
   0   2  17      544.82      512.24     10.48 o 
   1   2  17       70.54       76.13      3.83 o 
   2   2  17      609.93      595.84      9.48 o 
   3   2  17       14.50       14.05      2.30 o 
   4   2  17       28.06       29.19      2.65 o 
   5   2  17       15.90       13.83      2.28 o 
   6   2  17      624.96      611.49      9.63 o 
   7   2  17      133.48      125.49      5.62 o 
   8   2  17      207.53      205.13     11.18 o 
   9   2  17       63.66       49.40      4.97 o 
  10   2  17        3.94       10.15      4.71 o 
  11   2  17        2.41        2.51      4.96 o 
  12   2  17        4.36       19.16      9.44 o 
   1   3  17      162.85      161.25      4.72 o 
   2   3  17      635.35      636.19      9.35 o 
   3   3  17      140.58      131.65      5.10 o 
   4   3  17       86.87       94.18      4.64 o 
   5   3  17       30.45       11.63      3.21 o 
   6   3  17      114.72      121.77      6.28 o 
   7   3  17       72.66       80.77      6.50 o 
   8   3  17       87.51      100.88      6.41 o 
   9   3  17        0.00        1.64      2.91 o 
  10   3  17        4.32       -0.82      3.19 o 
  11   3  17        6.76       12.41      5.75 o 
   0   4  17      170.56      159.13      6.89 o 
   1   4  17      118.94      100.05      4.45 o 
   2   4  17      475.45      468.37     11.25 o 
   3   4  17      509.65      510.49      8.85 o 
   4   4  17      407.83      427.65     10.58 o 
   5   4  17       43.87       62.51      5.18 o 
   6   4  17       42.83       47.30      5.94 o 
   7   4  17       32.83       35.11      5.17 o 
   8   4  17        6.35        4.31      3.51 o 
   9   4  17       13.65       11.58      4.22 o 
  10   4  17        0.00       -1.78      3.78 o 
   1   5  17       73.23       77.85      4.46 o 
   2   5  17       29.29       33.74      3.44 o 
   3   5  17      115.32      104.98      6.42 o 
   4   5  17       22.67       34.94      4.55 o 
   5   5  17      130.79      127.09      8.26 o 
   6   5  17        4.23        0.55      3.71 o 
   7   5  17        0.94        3.39      3.43 o 
   8   5  17        0.29       -2.92      3.32 o 
   9   5  17       13.27        5.45      4.30 o 
   0   6  17       91.10       87.22      6.70 o 
   1   6  17        2.94        4.91      2.58 o 
   2   6  17       31.87       35.56      4.62 o 
   3   6  17       92.16       91.59      7.01 o 
   4   6  17       36.83       46.55      6.69 o 
   5   6  17        0.14        1.85      3.70 o 
   6   6  17       13.11        7.20      4.25 o 
   7   6  17        1.56       -3.50      3.60 o 
   8   6  17       15.89       13.81      5.23 o 
   1   7  17       18.42       14.58      3.90 o 
   2   7  17        0.67       -3.28      3.28 o 
   3   7  17        2.79        8.89      4.26 o 
   4   7  17        0.00       -3.47      3.47 o 
   5   7  17       32.95       34.01      6.07 o 
   0   0  18     2868.91     2914.52     52.07 o 
   1   0  18        2.83       17.40      2.88 o 
   2   0  18      589.16      609.67     12.81 o 
   3   0  18      227.16      217.89      7.89 o 
   4   0  18      169.50      135.93      5.81 o 
   5   0  18        8.73        3.97      2.52 o 
   6   0  18      692.43      701.33     13.54 o 
   7   0  18      413.86      445.96     16.33 o 
   8   0  18     1063.91     1081.96     22.31 o 
   9   0  18       23.91       22.86      4.69 o 
  10   0  18       17.89       18.19      6.11 o 
  11   0  18       16.57       31.33     11.74 o 
  12   0  18       28.72        8.45      9.56 o 
   1   1  18        9.03        9.67      1.97 o 
   2   1  18      165.88      182.39      4.88 o 
   3   1  18      413.73      394.26      6.94 o 
   4   1  18      217.48      226.40      5.54 o 
   5   1  18        1.08       -0.17      1.81 o 
   6   1  18       10.55       15.24      2.70 o 
   7   1  18     1181.87     1272.84     14.84 o 
   8   1  18       19.86       11.91      2.92 o 
   9   1  18        9.95        4.90      2.99 o 
  10   1  18        4.25        7.50      3.71 o 
  11   1  18       27.98       29.64      6.03 o 
  12   1  18        0.62        3.00      6.51 o 
   0   2  18      443.64      391.66     13.88 o 
   1   2  18      182.94      185.99      6.62 o 
   2   2  18      909.64      871.16     11.94 o 
   3   2  18      744.68      758.32     11.24 o 
   4   2  18      254.69      268.99      6.76 o 
   5   2  18       74.89       70.65      4.27 o 
   6   2  18      685.84      688.66     15.02 o 
   7   2  18       55.08       63.90      4.52 o 
   8   2  18        4.91        3.22      2.93 o 
   9   2  18        9.99        6.92      3.33 o 
  10   2  18       13.33       10.75      3.47 o 
  11   2  18        1.31        2.51      6.78 o 
   1   3  18       12.82       11.54      2.31 o 
   2   3  18        6.81       12.94      2.57 o 
   3   3  18      427.35      405.73      9.37 o 
   4   3  18       82.85       87.29      4.74 o 
   5   3  18       60.02       80.11      5.35 o 
   6   3  18       10.78       17.17      3.47 o 
   7   3  18        5.48       -0.08      3.22 o 
   8   3  18       38.29       29.14      5.01 o 
   9   3  18        0.87       -0.76      3.54 o 
  10   3  18        5.59        3.37      3.86 o 
  11   3  18        3.85        5.00      4.22 o 
   0   4  18      147.15      138.34      6.78 o 
   1   4  18       19.64       19.07      2.73 o 
   2   4  18        2.86        3.61      2.13 o 
   3   4  18      234.03      229.08      7.61 o 
   4   4  18      209.30      223.98      7.99 o 
   5   4  18        1.77        0.93      2.68 o 
   6   4  18       18.45       20.94      4.21 o 
   7   4  18       23.91       18.60      4.56 o 
   8   4  18       47.89       39.35      6.11 o 
   9   4  18        2.63        3.63      3.70 o 
  10   4  18        1.42       -0.01      4.00 o 
   1   5  18        7.60        3.16      2.34 o 
   2   5  18        0.09       -0.37      2.04 o 
   3   5  18       51.23       42.00      6.13 o 
   4   5  18      163.53      155.09      7.58 o 
   5   5  18        0.63        0.03      3.28 o 
   6   5  18        4.40        0.70      4.24 o 
   7   5  18        5.31        5.16      3.87 o 
   8   5  18        2.08       -0.30      3.55 o 
   9   5  18        4.38        1.67      4.04 o 
   0   6  18       80.67       84.92      6.83 o 
   1   6  18        2.57        0.58      2.34 o 
   2   6  18        9.20        8.28      3.54 o 
   3   6  18       13.54        9.63      3.58 o 
   4   6  18        1.28       -0.01      3.52 o 
   5   6  18      106.89       83.17      7.84 o 
   6   6  18        0.09        1.38      3.92 o 
   7   6  18        4.87        0.13      4.97 o 
   1   7  18        0.16       -1.43      2.94 o 
   2   7  18       68.81       67.96      6.39 o 
   3   7  18       15.54       11.71      4.63 o 
   4   7  18        0.25       -0.69      4.16 o 
   5   7  18        4.97        0.41      4.73 o 
   1   1  19      186.31      221.75      5.84 o 
   2   1  19      547.24      543.23      9.91 o 
   3   1  19       18.86       19.91      2.50 o 
   4   1  19      183.23      184.56      5.26 o 
   5   1  19      383.57      371.46      8.26 o 
   6   1  19      590.04      554.72      9.42 o 
   7   1  19      124.43      134.56      5.84 o 
   8   1  19       60.74       60.64      4.60 o 
   9   1  19        5.94        0.67      2.93 o 
  10   1  19        7.23        4.91      3.83 o 
  11   1  19        4.50       -3.30      8.23 o 
   0   2  19      955.13      981.57     18.27 o 
   1   2  19       63.36       61.60      3.53 o 
   2   2  19        4.83       10.50      2.32 o 
   3   2  19      444.89      401.19      9.34 o 
   4   2  19      302.48      306.19      7.43 o 
   5   2  19      668.74      601.18     10.61 o 
   6   2  19       14.08       16.92      5.87 o 
   7   2  19       25.45       46.50      4.16 o 
   8   2  19        2.29        0.97      2.89 o 
   9   2  19        0.49        3.41      2.97 o 
  10   2  19        0.00        3.36      3.73 o 
  11   2  19        6.28       -0.09      4.04 o 
   1   3  19      140.38      131.35      5.57 o 
   2   3  19        9.46       10.00      2.51 o 
   3   3  19        0.54        2.11      2.56 o 
   4   3  19      595.13      530.01     10.13 o 
   5   3  19      140.70      162.35      7.69 o 
   6   3  19       59.46       66.60      5.34 o 
   7   3  19       14.37       11.24      3.95 o 
   8   3  19        0.34       -3.61      3.61 o 
   9   3  19        4.99        2.39      3.78 o 
  10   3  19       27.19       32.74      5.74 o 
   0   4  19        6.64        8.43      3.14 o 
   1   4  19       66.65       67.32      4.15 o 
   2   4  19      146.25      142.32      6.10 o 
   3   4  19        0.09       -1.05      2.29 o 
   4   4  19       57.11       65.12      5.29 o 
   5   4  19      203.09      179.81      7.61 o 
   6   4  19        0.38        0.91      3.29 o 
   7   4  19       57.46       66.65      6.62 o 
   8   4  19       52.59       56.18      6.43 o 
   9   4  19       12.20        3.70      3.98 o 
  10   4  19        2.34       -3.29      8.92 o 
   1   5  19        3.22        0.57      2.05 o 
   2   5  19        0.23       -2.09      2.09 o 
   3   5  19        5.43        6.46      3.21 o 
   4   5  19        1.67        2.17      3.03 o 
   5   5  19        0.23        1.76      3.44 o 
   6   5  19       73.77       69.43      7.05 o 
   7   5  19       38.46       25.19      5.21 o 
   8   5  19        0.00       -2.89      3.52 o 
   0   6  19        6.54        1.67      3.25 o 
   1   6  19       20.74       18.84      3.50 o 
   2   6  19        0.21        1.25      3.13 o 
   3   6  19        6.49        7.70      3.60 o 
   4   6  19       29.57       30.61      5.63 o 
   5   6  19       32.88       31.93      5.66 o 
   6   6  19        1.38       -1.02      4.04 o 
   7   6  19        1.19       -1.93      4.07 o 
   1   7  19        0.46       -0.18      3.07 o 
   2   7  19        7.26       10.91      4.13 o 
   3   7  19        7.37        4.81      4.49 o 
   4   7  19        0.33        0.36      4.31 o 
   0   0  20      123.66      131.63     12.14 o 
   1   0  20      481.96      511.10     12.06 o 
   2   0  20       20.65       24.35      3.95 o 
   3   0  20      208.99      219.99     15.04 o 
   4   0  20       19.79       27.42      4.42 o 
   5   0  20     6185.25     6283.27     83.23 o 
   6   0  20       15.55       16.66      4.05 o 
   7   0  20      308.56      325.31     10.03 o 
   8   0  20       10.18        2.51      4.15 o 
   9   0  20        0.60       -1.27      7.39 o 
  10   0  20        5.74       11.99      5.45 o 
  11   0  20        7.78       26.45     11.42 o 
   1   1  20       17.34       21.22      3.03 o 
   2   1  20       54.29       65.95      3.94 o 
   3   1  20      104.90       96.64      4.96 o 
   4   1  20        1.90        4.45      2.28 o 
   5   1  20        1.75        9.81      2.71 o 
   6   1  20      924.92      891.01     12.26 o 
   7   1  20       52.82       63.78      4.69 o 
   8   1  20       23.97       19.62      4.71 o 
   9   1  20        0.03        2.05      3.56 o 
  10   1  20       36.27       43.52      6.86 o 
  11   1  20        4.45        2.60      7.37 o 
   0   2  20      136.14      144.56      6.23 o 
   1   2  20       20.82       13.54      2.25 o 
   2   2  20      358.16      359.09      7.91 o 
   3   2  20      182.91      160.01      5.63 o 
   4   2  20      119.84      127.64      5.45 o 
   5   2  20      530.76      574.92     14.89 o 
   6   2  20      326.37      362.53     12.62 o 
   7   2  20      131.22      153.56      7.12 o 
   8   2  20        3.50        5.57      3.37 o 
   9   2  20       53.03       60.17      6.48 o 
  10   2  20        0.00       -3.47      3.47 o 
  11   2  20        0.67       -0.64      5.64 o 
   1   3  20        0.41       -1.59      1.59 o 
   2   3  20      220.65      223.38      6.62 o 
   3   3  20        5.17        9.64      2.65 o 
   4   3  20      156.52      143.45      5.84 o 
   5   3  20        3.81        9.97      3.80 o 
   6   3  20      120.93      142.46      7.63 o 
   7   3  20        0.15       -1.05      3.43 o 
   8   3  20        0.12       -3.21      3.21 o 
   9   3  20        3.08        3.17      3.72 o 
  10   3  20        0.25        6.70      4.58 o 
   0   4  20       39.28       42.49      4.76 o 
   1   4  20        2.17        1.00      1.91 o 
   2   4  20      148.30      154.93      5.53 o 
   3   4  20      132.59      141.22      6.59 o 
   4   4  20       48.97       50.10      5.03 o 
   5   4  20      111.21      101.38      6.50 o 
   6   4  20       30.69       23.60      7.27 o 
   7   4  20        7.16       13.85      4.39 o 
   8   4  20        5.99        5.81      4.02 o 
   9   4  20        3.92        3.08      3.95 o 
   1   5  20        0.03       -1.91      1.91 o 
   2   5  20       76.72       81.67      5.36 o 
   3   5  20       57.34       46.86      5.08 o 
   4   5  20       32.50       35.55      4.67 o 
   5   5  20        4.91       12.36      6.57 o 
   6   5  20       22.64       26.06      5.24 o 
   7   5  20       38.95       48.80      6.40 o 
   8   5  20        0.18        5.54      3.99 o 
   0   6  20        0.74        0.90      3.34 o 
   1   6  20        0.93        2.22      2.69 o 
   2   6  20       26.59       27.32      5.18 o 
   3   6  20        8.44        2.65      3.43 o 
   4   6  20      137.79      140.14     14.08 o 
   5   6  20        4.22        0.38      4.52 o 
   6   6  20        2.54       -0.86      4.07 o 
   1   7  20        0.33        1.77      3.44 o 
   2   7  20        2.65       -0.84      3.35 o 
   3   7  20        5.89        9.95      4.86 o 
   1   1  21       26.35       20.73      2.68 o 
   2   1  21       70.68       72.67      4.59 o 
   3   1  21        2.15        2.97      2.16 o 
   4   1  21      405.01      430.22     12.25 o 
   5   1  21      121.52      100.99      5.29 o 
   6   1  21      915.59     1001.57     14.49 o 
   7   1  21       36.97       43.11      4.22 o 
   8   1  21       22.08       21.41      4.05 o 
   9   1  21       21.48       31.47      4.96 o 
  10   1  21       32.94       45.58      5.82 o 
  11   1  21        3.24       -3.76     13.98 o 
   0   2  21       14.65       20.93      4.18 o 
   1   2  21       30.97       37.28      3.13 o 
   2   2  21       53.66       59.74      4.13 o 
   3   2  21        0.89        2.07      2.25 o 
   4   2  21      122.40      108.57      5.65 o 
   5   2  21       86.03       98.66      5.99 o 
   6   2  21       25.55       21.71      3.83 o 
   7   2  21        0.64        5.26      2.91 o 
   8   2  21       20.07       33.22      5.15 o 
   9   2  21        0.12       -0.32      3.34 o 
  10   2  21        2.76       13.47      5.03 o 
   1   3  21        0.01       -1.23      1.65 o 
   2   3  21       58.49       60.86      4.39 o 
   3   3  21       81.26       77.54      4.72 o 
   4   3  21      243.58      248.87      7.38 o 
   5   3  21        2.04        0.57      2.82 o 
   6   3  21       65.88       66.89      5.59 o 
   7   3  21        3.73       -0.09      3.23 o 
   8   3  21       13.71       10.42      4.02 o 
   9   3  21        1.02        2.12      3.63 o 
  10   3  21        0.84       -3.69      3.77 o 
   0   4  21        1.88        0.35      2.65 o 
   1   4  21       12.85        7.06      2.24 o 
   2   4  21       32.68       41.38      3.56 o 
   3   4  21        7.56        9.46      2.82 o 
   4   4  21      237.29      201.64      7.99 o 
   5   4  21       40.58       47.33      6.97 o 
   6   4  21       92.33       83.01      7.25 o 
   7   4  21       28.64       19.49      4.76 o 
   8   4  21        8.52        8.26      4.23 o 
   9   4  21        0.01        1.04      3.69 o 
   1   5  21        8.14        5.40      2.29 o 
   2   5  21        0.00       -0.44      2.26 o 
   3   5  21       28.00       21.53      5.52 o 
   4   5  21        4.35        2.47      3.11 o 
   5   5  21        1.66       -2.24      3.28 o 
   6   5  21       32.62       30.30      5.51 o 
   7   5  21        1.63        7.64      4.44 o 
   0   6  21        0.01        0.29      3.32 o 
   1   6  21        0.64        4.40      2.82 o 
   2   6  21       21.43       21.45      4.38 o 
   3   6  21       36.80       45.57      5.44 o 
   4   6  21        3.71        4.67      4.00 o 
   5   6  21        8.39       12.83      4.99 o 
   1   7  21        6.27        8.74      3.84 o 
   0   0  22       39.70       44.90      9.00 o 
   1   0  22       54.52       67.13      7.35 o 
   2   0  22      843.44      740.18     62.68 o 
   3   0  22       11.46        9.95      7.06 o 
   4   0  22     4388.49     4234.11    107.82 o 
   5   0  22      514.23      542.69     14.63 o 
   6   0  22        0.43        0.61      3.75 o 
   7   0  22      179.43      230.30      9.20 o 
   8   0  22       12.06       26.06      5.35 o 
   9   0  22        1.75        1.91      4.33 o 
  10   0  22        0.58        1.99      5.08 o 
   1   1  22       34.15       40.36      3.47 o 
   2   1  22       17.36       23.14      3.27 o 
   3   1  22      588.73      538.93     10.05 o 
   4   1  22      117.23      139.65      7.19 o 
   5   1  22        0.59        3.72      2.90 o 
   6   1  22       26.80       43.62      5.83 o 
   7   1  22      179.17      215.64      7.84 o 
   8   1  22        6.98        5.87      3.28 o 
   9   1  22        0.80        5.27      3.27 o 
  10   1  22        0.19        2.07      5.11 o 
   0   2  22      517.83      493.56     13.51 o 
   1   2  22       53.14       47.80      3.55 o 
   2   2  22      320.83      286.94      8.65 o 
   3   2  22      123.76      127.37      6.68 o 
   4   2  22      102.11       99.41      5.27 o 
   5   2  22       17.42       17.38      3.31 o 
   6   2  22      802.28      779.89     14.77 o 
   7   2  22        1.07        1.56      2.84 o 
   8   2  22      104.37      137.84      8.37 o 
   9   2  22        0.02       -0.82      3.48 o 
  10   2  22        6.37        2.89      4.69 o 
   1   3  22        1.11        1.43      2.00 o 
   2   3  22       67.78       72.21      7.01 o 
   3   3  22      105.33       97.63      5.36 o 
   4   3  22       18.28       10.63      2.95 o 
   5   3  22      180.18      197.89      7.93 o 
   6   3  22        4.05       -0.61      3.01 o 
   7   3  22        4.59        0.80      3.35 o 
   8   3  22        0.27       -0.39      3.66 o 
   9   3  22       14.53       15.69      5.47 o 
   0   4  22       41.44       37.88      4.85 o 
   1   4  22       46.48       34.58      3.32 o 
   2   4  22       50.28       27.43      4.99 o 
   3   4  22      223.48      224.85      7.37 o 
   4   4  22       34.54       28.94      4.69 o 
   5   4  22       19.81       13.17      3.82 o 
   6   4  22        2.67       -0.77      3.24 o 
   7   4  22        0.39        0.91      3.60 o 
   8   4  22        1.74        3.73      4.06 o 
   1   5  22        1.00       -1.29      2.07 o 
   2   5  22       28.04       25.52      3.82 o 
   3   5  22        0.03       -2.03      3.33 o 
   4   5  22       12.91       22.01      4.26 o 
   5   5  22        2.17        5.19      4.02 o 
   6   5  22       53.19       60.25      7.97 o 
   7   5  22        8.49       31.59      5.93 o 
   0   6  22        0.68       -3.23      3.23 o 
   1   6  22        3.56        0.78      2.69 o 
   2   6  22        3.12        0.95      3.32 o 
   3   6  22        2.51        7.71      3.78 o 
   4   6  22       12.00       10.31      4.47 o 
   5   6  22        0.14        2.87      4.71 o 
   1   1  23       30.30       33.81      4.44 o 
   2   1  23      145.93      144.17      7.36 o 
   3   1  23      154.48      158.48      6.54 o 
   4   1  23        1.61        1.78      2.49 o 
   5   1  23      153.30      180.84      6.61 o 
   6   1  23       34.34       39.40      4.17 o 
   7   1  23        1.19       -0.84      2.72 o 
   8   1  23        2.80       -1.29      3.05 o 
   9   1  23       10.44       14.43      4.43 o 
  10   1  23       11.66       14.31      5.37 o 
   0   2  23       43.10       31.27      4.96 o 
   1   2  23       15.91       12.13      2.74 o 
   2   2  23       72.44       83.14      5.29 o 
   3   2  23        0.06        4.66      2.59 o 
   4   2  23     1042.19     1020.25     14.94 o 
   5   2  23       18.07       23.30      4.28 o 
   6   2  23       27.67       37.09      5.14 o 
   7   2  23       77.68       64.19      5.71 o 
   8   2  23        5.00        5.89      4.16 o 
   9   2  23        0.06       -2.22      3.68 o 
   1   3  23       69.99       69.24      4.45 o 
   2   3  23      209.16      176.51      6.70 o 
   3   3  23      122.47      146.88      6.63 o 
   4   3  23      164.04      162.64      6.56 o 
   5   3  23      242.61      222.82      8.37 o 
   6   3  23       47.46       46.17      5.12 o 
   7   3  23        0.90        0.75      3.37 o 
   8   3  23        1.55       -0.66      3.47 o 
   9   3  23        0.20       -1.11      3.76 o 
   0   4  23       98.53       94.11      6.71 o 
   1   4  23       18.26       12.66      2.65 o 
   2   4  23       27.63       28.19      3.72 o 
   3   4  23       91.91       76.90      5.37 o 
   4   4  23        0.11        0.16      2.91 o 
   5   4  23        0.53       -1.80      3.04 o 
   6   4  23       30.04       22.70      4.96 o 
   7   4  23       74.36       72.81      7.28 o 
   8   4  23       11.24        5.60      4.08 o 
   1   5  23        3.56        0.54      2.22 o 
   2   5  23        0.90       -1.50      2.48 o 
   3   5  23        0.11       -0.22      3.14 o 
   4   5  23        2.64        3.22      3.40 o 
   5   5  23        6.63        6.53      4.14 o 
   6   5  23       14.32       15.91      5.01 o 
   0   6  23       15.38        6.11      4.78 o 
   1   6  23        3.38        5.26      3.14 o 
   2   6  23        3.65        4.41      3.27 o 
   3   6  23        0.02        1.30      3.57 o 
   4   6  23       23.56       24.82      5.44 o 
   0   0  24      120.76      139.13     14.52 o 
   1   0  24       21.97       10.80      7.85 o 
   2   0  24       71.99       74.58     10.17 o 
   3   0  24        9.22        7.58      5.51 o 
   4   0  24       17.03       14.42      5.31 o 
   5   0  24        3.76        6.04      5.08 o 
   6   0  24        0.26        2.70      4.43 o 
   7   0  24      359.31      328.40     15.50 o 
   8   0  24       83.01      114.78     14.12 o 
   9   0  24        0.52       -5.81     11.98 o 
   1   1  24       31.95       35.85      4.49 o 
   2   1  24      228.63      210.53      8.35 o 
   3   1  24        0.00       -1.22      2.36 o 
   4   1  24      176.22      174.22      9.84 o 
   5   1  24        0.20        2.85      2.77 o 
   6   1  24       85.70       63.25      4.95 o 
   7   1  24       53.29       73.49      5.82 o 
   8   1  24       29.48       40.46      5.48 o 
   9   1  24       17.89       16.49      4.47 o 
   0   2  24       34.08       53.94      6.03 o 
   1   2  24      117.34       92.55      5.14 o 
   2   2  24        1.60        3.59      2.28 o 
   3   2  24     1199.44     1132.99     30.46 o 
   4   2  24       50.40       60.88      4.79 o 
   5   2  24       36.72       34.39      4.02 o 
   6   2  24        0.90        3.06      2.96 o 
   7   2  24       36.71       31.60      4.52 o 
   8   2  24        1.78        6.16      3.42 o 
   9   2  24       18.68       21.53      4.95 o 
   1   3  24        0.54        1.59      2.28 o 
   2   3  24      107.31       88.87      5.01 o 
   3   3  24      175.72      182.86      8.22 o 
   4   3  24      158.03      152.30      7.19 o 
   5   3  24        4.58        2.11      2.93 o 
   6   3  24       16.95       17.76      4.03 o 
   7   3  24        4.79        1.88      4.28 o 
   8   3  24        1.66       -0.51      3.70 o 
   0   4  24       85.80       85.21      6.67 o 
   1   4  24       22.93       19.85      2.88 o 
   2   4  24        7.02        0.30      2.67 o 
   3   4  24        1.51        1.33      2.76 o 
   4   4  24       19.75       24.55      4.42 o 
   5   4  24       29.22       27.91      4.70 o 
   6   4  24        2.30       12.84      4.32 o 
   7   4  24       19.47       28.70      5.50 o 
   1   5  24        6.16        4.63      2.48 o 
   2   5  24       13.21       12.17      3.24 o 
   3   5  24       23.00       22.33      4.44 o 
   4   5  24        0.70        3.24      3.52 o 
   5   5  24       32.80       20.44      5.64 o 
   6   5  24        6.32        3.33      7.85 o 
   0   6  24       13.22       21.16      4.83 o 
   1   6  24        0.01       -1.14      2.94 o 
   2   6  24        0.05        1.25      3.29 o 
   3   6  24        0.96       -6.27      8.29 o 
   1   1  25        2.80        6.70      3.95 o 
   2   1  25       14.61       17.65      4.53 o 
   3   1  25       59.69       50.12      5.50 o 
   4   1  25       13.42       14.32      4.14 o 
   5   1  25      211.10      203.73      7.17 o 
   6   1  25      101.14      106.74      7.49 o 
   7   1  25        5.27        8.86      3.54 o 
   8   1  25       49.15       70.14      9.38 o 
   9   1  25        3.42       -3.98      5.12 o 
   0   2  25       12.13        0.62      3.32 o 
   1   2  25       84.14      105.38      6.14 o 
   2   2  25      173.54      160.31      7.14 o 
   3   2  25      142.76      145.69      6.43 o 
   4   2  25       59.99       61.37      4.80 o 
   5   2  25        6.77       11.06      3.48 o 
   6   2  25        9.72       16.87      3.82 o 
   7   2  25       24.04       26.73      4.46 o 
   8   2  25       12.28       14.87      4.57 o 
   1   3  25      129.00      112.60      5.48 o 
   2   3  25      115.47      115.83      5.66 o 
   3   3  25       23.10       30.03      4.00 o 
   4   3  25       66.14       63.78      5.08 o 
   5   3  25        1.77       -1.36      3.35 o 
   6   3  25       12.60        5.79      3.45 o 
   7   3  25       18.10       24.59      5.11 o 
   8   3  25        7.04        6.90      4.20 o 
   0   4  25       66.08       65.95      7.88 o 
   1   4  25       23.66       13.34      3.08 o 
   2   4  25        1.35        3.68      2.65 o 
   3   4  25      106.83      116.89      6.45 o 
   4   4  25        2.68       -1.58      2.89 o 
   5   4  25        5.18        1.44      3.37 o 
   6   4  25       12.99       12.97      4.43 o 
   1   5  25        2.09        2.93      2.59 o 
   2   5  25        0.21       -2.27      2.66 o 
   3   5  25       15.78       17.87      4.37 o 
   4   5  25       63.61       63.80      7.68 o 
   5   5  25        7.71        9.24      4.64 o 
   0   0  26       80.75       88.44     13.37 o 
   1   0  26        2.33       -2.13      3.87 o 
   2   0  26      497.95      448.99     17.65 o 
   3   0  26      114.07      117.51     10.36 o 
   4   0  26      170.00      185.30     11.94 o 
   5   0  26        1.35       -0.70      4.20 o 
   6   0  26       45.50       33.89      7.45 o 
   7   0  26       48.40       62.90     15.51 o 
   8   0  26       18.77       12.37      8.41 o 
   1   1  26      177.36      157.30      8.02 o 
   2   1  26        3.35        3.13      3.45 o 
   3   1  26       14.66       21.74      4.43 o 
   4   1  26        0.85       -0.17      3.15 o 
   5   1  26       62.36       46.73      5.50 o 
   6   1  26        0.28       -0.93      2.94 o 
   7   1  26        0.28        2.29      3.36 o 
   8   1  26        6.07       10.31      5.08 o 
   0   2  26     1295.19     1114.16     54.00 o 
   1   2  26        1.51        2.07      3.30 o 
   2   2  26       89.19       92.38      6.68 o 
   3   2  26        2.21        4.11      3.49 o 
   4   2  26      169.88      190.99      7.12 o 
   5   2  26       20.50       19.35      3.56 o 
   6   2  26       67.32       80.43      6.28 o 
   7   2  26        4.69        0.85      3.27 o 
   8   2  26       18.97       18.63      5.12 o 
   1   3  26       63.81       72.19      5.32 o 
   2   3  26      230.67      267.52      7.93 o 
   3   3  26        4.47        5.99      3.02 o 
   4   3  26        0.00        0.76      2.75 o 
   5   3  26       28.17       29.39      5.09 o 
   6   3  26       17.29       14.79      3.94 o 
   7   3  26        0.18       -3.80      3.80 o 
   0   4  26       20.23       21.97      4.61 o 
   1   4  26      112.64      130.60      6.28 o 
   2   4  26       79.08       77.48      6.74 o 
   3   4  26       65.94       69.47      5.52 o 
   4   4  26       28.58       27.35      4.74 o 
   5   4  26        0.09       -2.17      3.45 o 
   6   4  26        8.77        5.78      4.31 o 
   1   5  26       11.46       10.52      2.91 o 
   2   5  26        3.59       -0.55      2.86 o 
   3   5  26       14.86       17.51      4.02 o 
   4   5  26       47.25       33.12     12.45 o 
   1   1  27       37.12       43.37      8.00 o 
   2   1  27        1.01        1.17      4.00 o 
   3   1  27       26.46       25.40      4.66 o 
   4   1  27       66.54       74.63      6.58 o 
   5   1  27        1.68        1.53      3.32 o 
   6   1  27        0.76        2.14      3.40 o 
   7   1  27        4.81       12.74      5.56 o 
   8   1  27        3.20        9.42      4.34 o 
   0   2  27       26.81       40.61      7.63 o 
   1   2  27       26.60       16.75      4.08 o 
   2   2  27        0.21        0.90      3.29 o 
   3   2  27        5.10        5.34      3.64 o 
   4   2  27        4.04       -1.60      2.58 o 
   5   2  27       19.10       31.87      4.14 o 
   6   2  27        5.03        7.91      3.46 o 
   7   2  27        1.35        1.75      3.38 o 
   1   3  27       17.72       14.30      3.53 o 
   2   3  27        0.74        3.49      2.83 o 
   3   3  27       30.68       28.47      4.77 o 
   4   3  27       24.35       17.02      3.61 o 
   5   3  27        0.30        1.23      3.03 o 
   6   3  27        7.58        6.39      3.51 o 
   0   4  27      194.82      225.95     11.58 o 
   1   4  27       16.86        9.37      3.21 o 
   2   4  27      130.44      130.86      6.50 o 
   3   4  27        0.75       -0.49      2.79 o 
   4   4  27       20.14       16.37      4.30 o 
   5   4  27        0.40       -1.32      3.37 o 
   1   5  27       36.90       38.16      4.40 o 
   2   5  27       10.12       14.07      4.02 o 
   0   0  28      162.63      157.73     17.37 o 
   1   0  28     1030.97      969.51     27.40 o 
   2   0  28        5.51        8.80      5.37 o 
   3   0  28       20.64       21.82      8.67 o 
   4   0  28        7.39        6.77      7.30 o 
   5   0  28      115.68       98.86     10.83 o 
   6   0  28        0.00        1.71      8.53 o 
   7   0  28       11.83       -0.12      6.50 o 
   1   1  28        0.47       -1.49      3.35 o 
   2   1  28        0.97       -2.30      3.21 o 
   3   1  28        6.83        5.08      3.46 o 
   4   1  28        0.50       -2.13      3.02 o 
   5   1  28        2.00       -1.53      3.13 o 
   6   1  28        7.71       10.71      4.02 o 
   7   1  28        0.33        4.82      4.24 o 
   0   2  28       58.13       95.50     10.55 o 
   1   2  28       27.76       28.90      4.94 o 
   2   2  28        7.84        9.67      4.68 o 
   3   2  28        5.66        6.69      3.72 o 
   4   2  28       21.64       22.18      4.80 o 
   5   2  28        1.88       -2.82      2.86 o 
   6   2  28       10.66        3.01      3.90 o 
   1   3  28        0.50       -3.21      3.21 o 
   2   3  28       41.93       38.35      5.00 o 
   3   3  28        0.99        1.98      2.87 o 
   4   3  28        0.01       -1.85      2.88 o 
   5   3  28        9.91       10.85      3.89 o 
   0   4  28      183.33      194.15     11.39 o 
   1   4  28       29.93       31.40      4.12 o 
   2   4  28       51.93       57.81      5.07 o 
   3   4  28       22.16       29.78      4.13 o 
   4   4  28        1.10       -0.63      3.32 o 
   1   1  29       96.47       88.00      7.35 o 
   2   1  29       48.11       54.39      6.10 o 
   3   1  29        0.01       -2.86      2.86 o 
   4   1  29        0.01       -2.12      3.19 o 
   5   1  29        1.94        5.16      3.64 o 
   6   1  29        1.65        0.66      4.04 o 
   0   2  29       96.97      138.35     12.79 o 
   1   2  29       55.30       68.42      6.81 o 
   2   2  29        0.34        0.20      4.32 o 
   3   2  29        7.11       -0.76      3.38 o 
   4   2  29        6.39        2.29      4.25 o 
   5   2  29        0.84       -3.38      3.38 o 
   1   3  29       10.12        8.32      4.53 o 
   2   3  29       49.50       43.10      5.93 o 
   3   3  29        1.19        1.47      3.52 o 
   4   3  29        0.46        2.49      3.46 o 
   0   4  29       11.03        2.99      4.76 o 
   1   4  29       22.29       14.02      3.90 o 
   2   4  29        0.02        1.35      3.07 o 
   0   0  30        0.01        0.75      6.98 o 
   1   0  30        1.50        0.14      5.04 o 
   2   0  30       85.99      108.65     11.37 o 
   3   0  30        1.10       -4.05      4.05 o 
   4   0  30       74.57      100.19     11.13 o 
   5   0  30        0.17        1.19      5.30 o 
   1   1  30       50.11       45.56      5.92 o 
   2   1  30        0.97        5.51      3.71 o 
   3   1  30        4.16        4.12      3.73 o 
   4   1  30        0.06        2.05      3.55 o 
   5   1  30        3.07        3.98      3.52 o 
   0   2  30      213.20      244.23     16.14 o 
   1   2  30       10.02        8.44      4.22 o 
   2   2  30       25.27       22.40      7.46 o 
   3   2  30        0.12        1.93      3.85 o 
   4   2  30        1.51       -3.18      3.18 o 
   1   3  30        1.15       -3.47      3.47 o 
   2   3  30        0.08        5.26      4.09 o 
   3   3  30        0.10       -0.44      3.58 o 
   1   1  31        4.62        4.11      3.83 o 
   2   1  31       62.83       66.90      6.98 o 
   3   1  31        3.23        9.09      5.93 o 
   4   1  31        0.81       -0.19      3.82 o 
   0   2  31       67.74       71.39     12.14 o 
   1   2  31       21.40       12.79      4.51 o 
   2   2  31       34.98       31.11      6.42 o 
   3   2  31        0.24       -3.26      3.72 o 
   0   0  32       20.83       45.61     12.53 o 
   1   0  32        2.67        5.15      5.61 o 
   2   0  32        0.70        5.73      5.70 o 
   3   0  32       13.35        7.12      8.51 o 
   1   1  32        0.01        0.28      3.97 o 
   2   1  32        0.02        4.46      4.04 o 
                                                 
